# Supplementary material for: Ferrocene-1-carbaldehyde 4-ethyl­thio­semi­carbazone
Source: Acta Crystallogr Sect E Struct Rep Online. 2010 May 22;66(Pt 6):m697–8. doi: 10.1107/S1600536810018209 (PMC2979492; doi:10.1107/S1600536810018209)
Supplement: Supplementary file 1 [file e-66-0m697-sup1.cif]

##############################################################################
###                                                                        ###
###        Electronic paper (Acta Crystallographica Section E)             ###
###                                                                        ###
##############################################################################
#                                                                            #
# This CIF contains the data in a paper accepted for publication in Acta     #
# Crystallographica Section E. It conforms to the requirements of Notes      #
# for Authors for Section E, and has been peer reviewed under the auspices   #
# of the IUCr Commission on Journals.                                        #
#                                                                            #
# Full details of the Crystallographic Information File format               #
# are given in the paper "The Crystallographic Information File (CIF):       #
# a New Standard Archive File for Crystallography" by S. R. Hall, F. H.      #
# Allen and I. D. Brown [Acta Cryst. (1991), A47, 655-685].                  #
#                                                                            #
# The current version of the core CIF dictionary is obtainable from          #
# ftp://ftp.iucr.org/pub/cif_core.dic. The current version number is 2.4.    #
#                                                                            #
# Software is freely available for graphical display of the structure(s) in  #
# this CIF.  For information consult the CIF home page http://www.iucr.org/  #
# cif/home.html                                                              #
#                                                                            #
# This file may be used for bona fide research purposes within the           #
# scientific community so long as proper attribution is given to the journal # 
# article from which it was obtained.                                        #
#                                                                            #
##############################################################################
                                             
data_global
_audit_creation_method     'form.cif (version 2.0)'
_journal_data_validation_number     ?
_journal_date_recd_electronic     2010-05-11
_journal_date_accepted     2010-05-17
_journal_name_full     'Acta Crystallographica, Section E'
_journal_year     2010
_journal_volume     66
_journal_issue      6
_journal_page_first     m697
_journal_page_last     m698
_journal_paper_category     QM
_journal_coeditor_code     RZ2450
_publ_contact_author_name     'Prof. Fun, Hoong-Kun'
_publ_contact_author_address
;
      X-ray Crystallography Unit
      School of Physics
      Universiti Sains Malaysia
      11800 USM, Penang
      MALAYSIA
;
_publ_contact_author_email     'hkfun@usm.my'
_publ_contact_author_fax     '604 6579150'
_publ_contact_author_phone     '604 6533652'
_publ_section_title
;
Ferrocene-1-carbaldehyde 4-ethylthiosemicarbazone
;
loop_
    _publ_author_name
    _publ_author_footnote
    _publ_author_address
    'M. R. Vikneswaran' ?
;
      School of Chemical Sciences
      Universiti Sains Malaysia
      11800 USM, Penang
      Malaysia
;
    'Siang Guan Teoh' ?
;
      School of Chemical Sciences
      Universiti Sains Malaysia
      11800 USM, Penang
      Malaysia
;
    'Chin Sing Yeap'
;
      Thomson Reuters ResearcherID: A-5523-2009.
;
;
      X-ray Crystallography Unit
      School of Physics
      Universiti Sains Malaysia
      11800 USM, Penang
      Malaysia
;
    'Hoong-Kun Fun'
;
      Thomson Reuters ResearcherID: A-3561-2009.
;
;     X-ray Crystallography Unit
      School of Physics
      Universiti Sains Malaysia
      11800 USM, Penang
      Malaysia
;
data_I
_audit_creation_method     SHELXL-97
_chemical_name_systematic
;
Ferrocene-1-carbaldehyde 4-ethylthiosemicarbazone
;
_chemical_name_common     ?
_chemical_formula_moiety     'C14 H17 Fe N3 S'
_chemical_formula_sum     'C14 H17 Fe N3 S'
_chemical_formula_iupac     '[Fe (C5 H5) (C9 H12 N3 S)]'
_chemical_formula_weight     315.22
_chemical_melting_point     ?
_symmetry_cell_setting     Triclinic
_symmetry_space_group_name_H-M     'P -1'
_symmetry_space_group_name_Hall     '-P 1'
loop_
    _symmetry_equiv_pos_as_xyz
    'x, y, z'
    '-x, -y, -z'
_cell_length_a     7.4432(3)
_cell_length_b     10.6906(5)
_cell_length_c     18.4616(9)
_cell_angle_alpha     77.975(3)
_cell_angle_beta     83.807(3)
_cell_angle_gamma     78.076(3)
_cell_volume     1402.56(11)
_cell_formula_units_Z     4
_cell_measurement_reflns_used     9974
_cell_measurement_theta_min     2.26
_cell_measurement_theta_max     29.98
_cell_measurement_temperature     100.00(10)
_exptl_crystal_description     'block'
_exptl_crystal_colour     'brown'
_exptl_crystal_size_max     0.29
_exptl_crystal_size_mid     0.16
_exptl_crystal_size_min     0.09
_exptl_crystal_density_diffrn     1.493
_exptl_crystal_density_meas     ?
_exptl_crystal_density_method     'not measured'
_exptl_crystal_F_000     656
_exptl_absorpt_coefficient_mu     1.213
_exptl_absorpt_correction_type     'multi-scan'
_exptl_absorpt_process_details     '(<i>SADABS</i>; Bruker, 2009)'
_exptl_absorpt_correction_T_min     0.7230
_exptl_absorpt_correction_T_max     0.9008
_exptl_special_details
;
The crystal was placed in the cold stream of an Oxford Cryosystems Cobra
open-flow nitrogen cryostat (Cosier & Glazer, 1986) operating at 100.0 (1) K.
;
_diffrn_ambient_temperature     100
_diffrn_radiation_type     MoK\a
_diffrn_radiation_wavelength     0.71073
_diffrn_radiation_source     'fine-focus sealed tube'
_diffrn_radiation_monochromator     graphite
_diffrn_measurement_device_type
;
Bruker SMART APEXII CCD area-detector diffractometer
;
_diffrn_measurement_method     '\f and \w scans'
_diffrn_detector_area_resol_mean     ?
_diffrn_reflns_number     8184
_diffrn_reflns_av_R_equivalents     0.0000
_diffrn_reflns_av_sigmaI/netI     0.0540
_diffrn_reflns_theta_min     1.13
_diffrn_reflns_theta_max     30.09
_diffrn_reflns_theta_full     30.09
_diffrn_measured_fraction_theta_max     0.991
_diffrn_measured_fraction_theta_full     0.991
_diffrn_reflns_limit_h_min     -10
_diffrn_reflns_limit_h_max     10
_diffrn_reflns_limit_k_min     -14
_diffrn_reflns_limit_k_max     15
_diffrn_reflns_limit_l_min     -11
_diffrn_reflns_limit_l_max     25
_diffrn_standards_number     0
_diffrn_standards_interval_count     .
_diffrn_standards_interval_time     .
_diffrn_standards_decay_%     ?
_refine_special_details
;
Refinement of <i>F</i>^2^ against ALL reflections. The weighted <i>R</i>-factor
wR and goodness of fit <i>S</i> are based on <i>F</i>^2^, conventional
<i>R</i>-factors <i>R</i> are based on <i>F</i>, with <i>F</i> set to zero for
negative <i>F</i>^2^. The threshold expression of <i>F</i>^2^ >
\s(<i>F</i>^2^) is used only for calculating <i>R</i>-factors(gt) etc. and is
not relevant to the choice of reflections for refinement. <i>R</i>-factors
based on <i>F</i>^2^ are statistically about twice as large as those based on
<i>F</i>, and <i>R</i>- factors based on ALL data will be even larger.
;
_reflns_number_total     8184
_reflns_number_gt     6947
_reflns_threshold_expression     I>2\s(I)
_refine_ls_structure_factor_coef     Fsqd
_refine_ls_matrix_type     full
_refine_ls_R_factor_all     0.0867
_refine_ls_R_factor_gt     0.0725
_refine_ls_wR_factor_gt     0.1633
_refine_ls_wR_factor_ref     0.1703
_refine_ls_goodness_of_fit_ref     1.073
_refine_ls_restrained_S_all     1.073
_refine_ls_number_reflns     8184
_refine_ls_number_parameters     362
_refine_ls_number_restraints     0
_refine_ls_hydrogen_treatment     mixed
_refine_ls_weighting_scheme     calc
_refine_ls_weighting_details
         'calc w=1/[\s^2^(Fo^2^)+(0.0564P)^2^+6.6396P] where P=(Fo^2^+2Fc^2^)/3'
_atom_sites_solution_hydrogens     geom
_atom_sites_solution_primary     direct
_atom_sites_solution_secondary     difmap
_refine_ls_shift/su_max     0.000
_refine_ls_shift/su_mean     0.000
_refine_diff_density_max     3.938
_refine_diff_density_min     -1.215
_refine_ls_extinction_method     none
_refine_ls_extinction_coef     ?
loop_
    _atom_type_symbol
    _atom_type_description
    _atom_type_scat_dispersion_real
    _atom_type_scat_dispersion_imag
    _atom_type_scat_source
    'C' 'C' 0.0033 0.0016
                         'International Tables Vol C Tables 4.2.6.8 and 6.1.1.4'
    'H' 'H' 0.0000 0.0000
                         'International Tables Vol C Tables 4.2.6.8 and 6.1.1.4'
    'N' 'N' 0.0061 0.0033
                         'International Tables Vol C Tables 4.2.6.8 and 6.1.1.4'
    'S' 'S' 0.1246 0.1234
                         'International Tables Vol C Tables 4.2.6.8 and 6.1.1.4'
    'Fe' 'Fe' 0.3463 0.8444
                         'International Tables Vol C Tables 4.2.6.8 and 6.1.1.4'
_computing_data_collection     'APEX2 (Bruker, 2009)'
_computing_cell_refinement     'SAINT (Bruker, 2009)'
_computing_data_reduction     'SAINT (Bruker, 2009)'
_computing_structure_solution     'SHELXTL (Sheldrick, 2008)'
_computing_structure_refinement     'SHELXTL (Sheldrick, 2008)'
_computing_molecular_graphics     'SHELXTL (Sheldrick, 2008)'
_computing_publication_material
;
SHELXTL (Sheldrick, 2008) (Sheldrick, 2008) and PLATON (Spek,
2009)
;
loop_
    _atom_site_type_symbol
    _atom_site_label
    _atom_site_fract_x
    _atom_site_fract_y
    _atom_site_fract_z
    _atom_site_U_iso_or_equiv
    _atom_site_adp_type
    _atom_site_calc_flag
    _atom_site_refinement_flags
    _atom_site_occupancy
    _atom_site_disorder_assembly
    _atom_site_disorder_group
    Fe Fe1A 0.13896(8) -0.05245(6) 0.63951(3) 0.01124(13) Uani d . 1 . .
    S S1A 0.29669(15) 0.61964(10) 0.42316(6) 0.0175(2) Uani d . 1 . .
    N N1A 0.2762(5) 0.2535(3) 0.5056(2) 0.0145(7) Uani d . 1 . .
    N N2A 0.3209(5) 0.3757(3) 0.4940(2) 0.0150(7) Uani d . 1 . .
    N N3A 0.0898(5) 0.4487(3) 0.4141(2) 0.0140(7) Uani d . 1 . .
    C C1A -0.1290(6) 0.0406(4) 0.6505(2) 0.0171(8) Uani d . 1 . .
    H H1AA -0.2002 0.0985 0.6108 0.021 Uiso calc R 1 . .
    C C2A -0.1151(6) -0.0966(4) 0.6707(2) 0.0174(8) Uani d . 1 . .
    H H2AA -0.1754 -0.1498 0.6474 0.021 Uiso calc R 1 . .
    C C3A 0.0008(6) -0.1433(4) 0.7305(2) 0.0201(9) Uani d . 1 . .
    H H3AA 0.0348 -0.2343 0.7555 0.024 Uiso calc R 1 . .
    C C4A 0.0590(7) -0.0348(5) 0.7480(2) 0.0211(9) Uani d . 1 . .
    H H4AA 0.1403 -0.0376 0.7869 0.025 Uiso calc R 1 . .
    C C5A -0.0221(6) 0.0788(5) 0.6976(3) 0.0203(9) Uani d . 1 . .
    H H5AA -0.0052 0.1679 0.6959 0.024 Uiso calc R 1 . .
    C C6A 0.2245(5) -0.0166(4) 0.5289(2) 0.0137(7) Uani d . 1 . .
    H H6AA 0.1491 0.0332 0.4883 0.016 Uiso calc R 1 . .
    C C7A 0.2465(6) -0.1531(4) 0.5565(2) 0.0151(8) Uani d . 1 . .
    H H7AA 0.1878 -0.2136 0.5384 0.018 Uiso calc R 1 . .
    C C8A 0.3655(6) -0.1867(4) 0.6163(2) 0.0168(8) Uani d . 1 . .
    H H8AA 0.4035 -0.2740 0.6458 0.020 Uiso calc R 1 . .
    C C9A 0.4196(5) -0.0705(4) 0.6252(2) 0.0154(8) Uani d . 1 . .
    H H9AA 0.5011 -0.0638 0.6620 0.018 Uiso calc R 1 . .
    C C10A 0.3323(5) 0.0348(4) 0.5711(2) 0.0123(7) Uani d . 1 . .
    C C11A 0.3566(5) 0.1695(4) 0.5581(2) 0.0146(8) Uani d . 1 . .
    H H11A 0.4304 0.1947 0.5879 0.018 Uiso calc R 1 . .
    C C12A 0.2306(5) 0.4739(4) 0.4442(2) 0.0125(7) Uani d . 1 . .
    C C13A -0.0243(6) 0.5431(4) 0.3617(2) 0.0151(8) Uani d . 1 . .
    H H13A 0.0495 0.5685 0.3164 0.018 Uiso calc R 1 . .
    H H13B -0.0741 0.6203 0.3825 0.018 Uiso calc R 1 . .
    C C14A -0.1810(6) 0.4851(5) 0.3440(3) 0.0223(9) Uani d . 1 . .
    H H14A -0.2522 0.5466 0.3073 0.033 Uiso calc R 1 . .
    H H14B -0.2583 0.4652 0.3883 0.033 Uiso calc R 1 . .
    H H14C -0.1314 0.4067 0.3253 0.033 Uiso calc R 1 . .
    Fe Fe1B 0.30485(8) 0.46654(6) 0.14382(3) 0.01438(14) Uani d . 1 . .
    S S1B 0.24370(18) -0.06556(11) -0.06872(7) 0.0224(2) Uani d . 1 . .
    N N1B 0.2135(5) 0.2488(4) 0.0132(2) 0.0195(8) Uani d . 1 . .
    N N2B 0.1830(6) 0.1303(4) 0.0031(2) 0.0223(8) Uani d . 1 . .
    N N3B 0.4293(6) 0.1273(4) -0.0817(2) 0.0252(9) Uani d . 1 . .
    C C1B 0.5691(6) 0.3613(5) 0.1531(2) 0.0197(9) Uani d . 1 . .
    H H1BA 0.6511 0.3301 0.1127 0.024 Uiso calc R 1 . .
    C C2B 0.5528(6) 0.4837(4) 0.1738(3) 0.0189(9) Uani d . 1 . .
    H H2BA 0.6230 0.5516 0.1507 0.023 Uiso calc R 1 . .
    C C3B 0.4170(6) 0.4906(4) 0.2346(3) 0.0187(8) Uani d . 1 . .
    H H3BA 0.3781 0.5635 0.2609 0.022 Uiso calc R 1 . .
    C C4B 0.3493(6) 0.3726(4) 0.2500(2) 0.0190(8) Uani d . 1 . .
    H H4BA 0.2539 0.3502 0.2887 0.023 Uiso calc R 1 . .
    C C5B 0.4432(7) 0.2922(4) 0.2007(3) 0.0209(9) Uani d . 1 . .
    H H5BA 0.4231 0.2052 0.1987 0.025 Uiso calc R 1 . .
    C C6B 0.2535(6) 0.5058(5) 0.0337(2) 0.0195(9) Uani d . 1 . .
    H H6BA 0.3413 0.4832 -0.0072 0.023 Uiso calc R 1 . .
    C C7B 0.2245(7) 0.6241(4) 0.0616(3) 0.0221(9) Uani d . 1 . .
    H H7BA 0.2895 0.6967 0.0433 0.026 Uiso calc R 1 . .
    C C8B 0.0860(6) 0.6177(4) 0.1209(3) 0.0226(9) Uani d . 1 . .
    H H8BA 0.0391 0.6850 0.1506 0.027 Uiso calc R 1 . .
    C C9B 0.0287(6) 0.4950(5) 0.1302(3) 0.0205(9) Uani d . 1 . .
    H H9BA -0.0648 0.4638 0.1672 0.025 Uiso calc R 1 . .
    C C10B 0.1320(6) 0.4262(4) 0.0763(2) 0.0171(8) Uani d . 1 . .
    C C11B 0.1143(6) 0.2982(4) 0.0654(3) 0.0193(9) Uani d . 1 . .
    H H11B 0.0320 0.2527 0.0960 0.023 Uiso calc R 1 . .
    C C12B 0.2896(7) 0.0721(5) -0.0494(3) 0.0204(9) Uani d . 1 . .
    C C13B 0.5572(7) 0.0852(5) -0.1416(3) 0.0284(11) Uani d . 1 . .
    H H13C 0.5809 -0.0091 -0.1340 0.034 Uiso calc R 1 . .
    H H13D 0.6731 0.1122 -0.1398 0.034 Uiso calc R 1 . .
    C C14B 0.4841(9) 0.1411(6) -0.2179(3) 0.0374(13) Uani d . 1 . .
    H H14D 0.5742 0.1130 -0.2553 0.056 Uiso calc R 1 . .
    H H14E 0.4593 0.2345 -0.2256 0.056 Uiso calc R 1 . .
    H H14F 0.3727 0.1109 -0.2208 0.056 Uiso calc R 1 . .
    H H2NA 0.416(8) 0.390(5) 0.507(3) 0.016(13) Uiso d . 1 . .
    H H2NB 0.073(12) 0.109(8) 0.015(5) 0.07(3) Uiso d . 1 . .
    H H3NB 0.458(11) 0.186(7) -0.053(4) 0.05(2) Uiso d . 1 . .
    H H3NA 0.046(8) 0.384(6) 0.437(3) 0.026(15) Uiso d . 1 . .
loop_
    _atom_site_aniso_label
    _atom_site_aniso_U_11
    _atom_site_aniso_U_22
    _atom_site_aniso_U_33
    _atom_site_aniso_U_12
    _atom_site_aniso_U_13
    _atom_site_aniso_U_23
    Fe1A 0.0099(3) 0.0130(3) 0.0111(3) -0.0036(2) -0.0009(2) -0.0015(2)
    S1A 0.0198(5) 0.0117(5) 0.0231(5) -0.0066(4) -0.0057(4) -0.0027(4)
    N1A 0.0116(15) 0.0160(17) 0.0175(17) -0.0050(13) -0.0004(13) -0.0046(13)
    N2A 0.0147(16) 0.0125(16) 0.0189(17) -0.0042(13) -0.0027(13) -0.0028(13)
    N3A 0.0161(16) 0.0100(15) 0.0162(17) -0.0061(13) -0.0021(13) 0.0009(13)
    C1A 0.0122(17) 0.018(2) 0.020(2) -0.0018(15) 0.0021(15) -0.0048(16)
    C2A 0.0162(18) 0.018(2) 0.021(2) -0.0094(15) 0.0027(16) -0.0045(16)
    C3A 0.025(2) 0.018(2) 0.016(2) -0.0071(17) 0.0021(17) 0.0007(16)
    C4A 0.025(2) 0.028(2) 0.0121(19) -0.0105(18) 0.0030(16) -0.0041(17)
    C5A 0.026(2) 0.020(2) 0.018(2) -0.0067(17) 0.0034(17) -0.0086(17)
    C6A 0.0102(17) 0.0179(19) 0.0135(18) -0.0039(14) 0.0000(14) -0.0032(15)
    C7A 0.0132(17) 0.0169(19) 0.0153(19) -0.0026(14) -0.0007(14) -0.0037(15)
    C8A 0.0136(18) 0.0140(19) 0.021(2) 0.0005(14) -0.0020(15) -0.0006(15)
    C9A 0.0098(16) 0.018(2) 0.0181(19) -0.0022(14) -0.0029(14) -0.0026(15)
    C10A 0.0086(16) 0.0145(18) 0.0136(18) -0.0033(14) 0.0015(13) -0.0023(14)
    C11A 0.0114(17) 0.0159(19) 0.0175(19) -0.0048(14) -0.0015(14) -0.0031(15)
    C12A 0.0135(17) 0.0125(18) 0.0133(18) -0.0047(14) 0.0006(14) -0.0053(14)
    C13A 0.0137(17) 0.0115(18) 0.019(2) -0.0021(14) -0.0043(15) -0.0001(15)
    C14A 0.018(2) 0.025(2) 0.026(2) -0.0062(17) -0.0062(17) -0.0051(18)
    Fe1B 0.0136(3) 0.0156(3) 0.0144(3) -0.0045(2) -0.0029(2) -0.0013(2)
    S1B 0.0350(6) 0.0162(5) 0.0199(5) -0.0113(4) -0.0027(4) -0.0051(4)
    N1B 0.0208(18) 0.0182(18) 0.0225(19) -0.0076(14) -0.0043(15) -0.0056(15)
    N2B 0.029(2) 0.0195(19) 0.023(2) -0.0120(16) -0.0028(16) -0.0053(15)
    N3B 0.0226(19) 0.031(2) 0.029(2) -0.0131(17) -0.0025(16) -0.0129(18)
    C1B 0.019(2) 0.024(2) 0.016(2) -0.0011(17) -0.0039(16) -0.0049(17)
    C2B 0.0118(18) 0.021(2) 0.024(2) -0.0075(16) -0.0022(15) -0.0016(17)
    C3B 0.0182(19) 0.017(2) 0.023(2) -0.0021(16) -0.0045(16) -0.0076(16)
    C4B 0.0179(19) 0.021(2) 0.017(2) -0.0045(16) -0.0027(16) -0.0009(16)
    C5B 0.026(2) 0.016(2) 0.021(2) -0.0027(17) -0.0045(17) -0.0033(16)
    C6B 0.021(2) 0.023(2) 0.0134(19) -0.0066(17) -0.0042(16) 0.0020(16)
    C7B 0.031(2) 0.0121(19) 0.022(2) -0.0031(17) -0.0130(19) 0.0039(16)
    C8B 0.023(2) 0.015(2) 0.029(2) 0.0032(17) -0.0095(18) -0.0050(17)
    C9B 0.0165(19) 0.024(2) 0.021(2) -0.0053(17) -0.0042(16) -0.0028(17)
    C10B 0.0169(19) 0.018(2) 0.0171(19) -0.0042(15) -0.0068(15) -0.0019(16)
    C11B 0.019(2) 0.022(2) 0.020(2) -0.0095(17) -0.0035(16) -0.0021(17)
    C12B 0.025(2) 0.020(2) 0.018(2) -0.0074(17) -0.0062(17) -0.0029(16)
    C13B 0.023(2) 0.030(3) 0.035(3) -0.0052(19) 0.003(2) -0.014(2)
    C14B 0.041(3) 0.046(3) 0.033(3) -0.018(3) 0.014(2) -0.024(3)
_geom_special_details
;
All esds (except the esd in the dihedral angle between two l.s. planes) are
estimated using the full covariance matrix. The cell esds are taken into
account individually in the estimation of esds in distances, angles and
torsion angles; correlations between esds in cell parameters are only used
when they are defined by crystal symmetry. An approximate (isotropic)
treatment of cell esds is used for estimating esds involving l.s. planes.
;
loop_
    _geom_bond_atom_site_label_1
    _geom_bond_atom_site_label_2
    _geom_bond_site_symmetry_2
    _geom_bond_distance
    _geom_bond_publ_flag
    Fe1A C2A . 2.037(4) ?
    Fe1A C3A . 2.046(4) ?
    Fe1A C1A . 2.046(4) ?
    Fe1A C8A . 2.046(4) ?
    Fe1A C9A . 2.051(4) ?
    Fe1A C10A . 2.051(4) ?
    Fe1A C5A . 2.052(5) ?
    Fe1A C7A . 2.052(4) ?
    Fe1A C6A . 2.053(4) ?
    Fe1A C4A . 2.063(4) ?
    S1A C12A . 1.687(4) ?
    N1A C11A . 1.283(5) ?
    N1A N2A . 1.383(5) ?
    N2A C12A . 1.356(5) ?
    N2A H2NA . 0.82(6) ?
    N3A C12A . 1.335(5) ?
    N3A C13A . 1.447(5) ?
    N3A H3NA . 0.84(6) ?
    C1A C5A . 1.410(6) ?
    C1A C2A . 1.421(6) ?
    C1A H1AA . 0.9800 ?
    C2A C3A . 1.418(6) ?
    C2A H2AA . 0.9800 ?
    C3A C4A . 1.425(7) ?
    C3A H3AA . 0.9800 ?
    C4A C5A . 1.433(7) ?
    C4A H4AA . 0.9800 ?
    C5A H5AA . 0.9800 ?
    C6A C7A . 1.424(6) ?
    C6A C10A . 1.430(5) ?
    C6A H6AA . 0.9800 ?
    C7A C8A . 1.429(6) ?
    C7A H7AA . 0.9800 ?
    C8A C9A . 1.428(6) ?
    C8A H8AA . 0.9800 ?
    C9A C10A . 1.434(6) ?
    C9A H9AA . 0.9800 ?
    C10A C11A . 1.456(6) ?
    C11A H11A . 0.9300 ?
    C13A C14A . 1.523(6) ?
    C13A H13A . 0.9700 ?
    C13A H13B . 0.9700 ?
    C14A H14A . 0.9600 ?
    C14A H14B . 0.9600 ?
    C14A H14C . 0.9600 ?
    Fe1B C3B . 2.036(4) ?
    Fe1B C4B . 2.036(4) ?
    Fe1B C2B . 2.037(4) ?
    Fe1B C10B . 2.048(4) ?
    Fe1B C9B . 2.050(4) ?
    Fe1B C6B . 2.051(4) ?
    Fe1B C7B . 2.053(4) ?
    Fe1B C8B . 2.054(4) ?
    Fe1B C1B . 2.060(4) ?
    Fe1B C5B . 2.064(5) ?
    S1B C12B . 1.691(5) ?
    N1B C11B . 1.285(6) ?
    N1B N2B . 1.384(5) ?
    N2B C12B . 1.357(7) ?
    N2B H2NB . 0.89(9) ?
    N3B C12B . 1.326(6) ?
    N3B C13B . 1.461(7) ?
    N3B H3NB . 0.97(8) ?
    C1B C2B . 1.417(7) ?
    C1B C5B . 1.426(6) ?
    C1B H1BA . 0.9800 ?
    C2B C3B . 1.431(6) ?
    C2B H2BA . 0.9800 ?
    C3B C4B . 1.418(6) ?
    C3B H3BA . 0.9800 ?
    C4B C5B . 1.414(7) ?
    C4B H4BA . 0.9800 ?
    C5B H5BA . 0.9800 ?
    C6B C10B . 1.431(6) ?
    C6B C7B . 1.431(7) ?
    C6B H6BA . 0.9800 ?
    C7B C8B . 1.421(7) ?
    C7B H7BA . 0.9800 ?
    C8B C9B . 1.433(6) ?
    C8B H8BA . 0.9800 ?
    C9B C10B . 1.424(7) ?
    C9B H9BA . 0.9800 ?
    C10B C11B . 1.459(6) ?
    C11B H11B . 0.9300 ?
    C13B C14B . 1.522(8) ?
    C13B H13C . 0.9700 ?
    C13B H13D . 0.9700 ?
    C14B H14D . 0.9600 ?
    C14B H14E . 0.9600 ?
    C14B H14F . 0.9600 ?
loop_
    _geom_angle_atom_site_label_1
    _geom_angle_atom_site_label_2
    _geom_angle_atom_site_label_3
    _geom_angle_site_symmetry_1
    _geom_angle_site_symmetry_3
    _geom_angle
    _geom_angle_publ_flag
    C2A Fe1A C3A . . 40.63(18) ?
    C2A Fe1A C1A . . 40.72(17) ?
    C3A Fe1A C1A . . 68.45(18) ?
    C2A Fe1A C8A . . 123.50(18) ?
    C3A Fe1A C8A . . 106.06(18) ?
    C1A Fe1A C8A . . 161.08(18) ?
    C2A Fe1A C9A . . 161.10(17) ?
    C3A Fe1A C9A . . 124.71(18) ?
    C1A Fe1A C9A . . 157.02(18) ?
    C8A Fe1A C9A . . 40.79(17) ?
    C2A Fe1A C10A . . 155.75(17) ?
    C3A Fe1A C10A . . 162.98(17) ?
    C1A Fe1A C10A . . 121.71(17) ?
    C8A Fe1A C10A . . 68.66(16) ?
    C9A Fe1A C10A . . 40.93(16) ?
    C2A Fe1A C5A . . 68.06(18) ?
    C3A Fe1A C5A . . 68.28(19) ?
    C1A Fe1A C5A . . 40.26(18) ?
    C8A Fe1A C5A . . 156.34(18) ?
    C9A Fe1A C5A . . 122.29(18) ?
    C10A Fe1A C5A . . 109.67(17) ?
    C2A Fe1A C7A . . 106.16(17) ?
    C3A Fe1A C7A . . 119.01(18) ?
    C1A Fe1A C7A . . 124.63(17) ?
    C8A Fe1A C7A . . 40.82(16) ?
    C9A Fe1A C7A . . 68.53(17) ?
    C10A Fe1A C7A . . 68.29(16) ?
    C5A Fe1A C7A . . 162.30(18) ?
    C2A Fe1A C6A . . 119.68(17) ?
    C3A Fe1A C6A . . 154.10(18) ?
    C1A Fe1A C6A . . 107.78(17) ?
    C8A Fe1A C6A . . 68.80(17) ?
    C9A Fe1A C6A . . 68.88(16) ?
    C10A Fe1A C6A . . 40.79(15) ?
    C5A Fe1A C6A . . 126.39(18) ?
    C7A Fe1A C6A . . 40.58(16) ?
    C2A Fe1A C4A . . 68.27(18) ?
    C3A Fe1A C4A . . 40.57(18) ?
    C1A Fe1A C4A . . 68.32(19) ?
    C8A Fe1A C4A . . 120.07(19) ?
    C9A Fe1A C4A . . 108.26(18) ?
    C10A Fe1A C4A . . 126.87(18) ?
    C5A Fe1A C4A . . 40.75(19) ?
    C7A Fe1A C4A . . 154.51(18) ?
    C6A Fe1A C4A . . 163.95(18) ?
    C11A N1A N2A . . 115.2(3) ?
    C12A N2A N1A . . 119.4(3) ?
    C12A N2A H2NA . . 115(4) ?
    N1A N2A H2NA . . 124(4) ?
    C12A N3A C13A . . 124.1(3) ?
    C12A N3A H3NA . . 116(4) ?
    C13A N3A H3NA . . 117(4) ?
    C5A C1A C2A . . 107.9(4) ?
    C5A C1A Fe1A . . 70.1(3) ?
    C2A C1A Fe1A . . 69.3(2) ?
    C5A C1A H1AA . . 126.1 ?
    C2A C1A H1AA . . 126.1 ?
    Fe1A C1A H1AA . . 126.1 ?
    C3A C2A C1A . . 108.3(4) ?
    C3A C2A Fe1A . . 70.0(2) ?
    C1A C2A Fe1A . . 70.0(2) ?
    C3A C2A H2AA . . 125.8 ?
    C1A C2A H2AA . . 125.8 ?
    Fe1A C2A H2AA . . 125.8 ?
    C2A C3A C4A . . 108.1(4) ?
    C2A C3A Fe1A . . 69.4(2) ?
    C4A C3A Fe1A . . 70.4(2) ?
    C2A C3A H3AA . . 125.9 ?
    C4A C3A H3AA . . 125.9 ?
    Fe1A C3A H3AA . . 125.9 ?
    C3A C4A C5A . . 107.2(4) ?
    C3A C4A Fe1A . . 69.1(3) ?
    C5A C4A Fe1A . . 69.2(3) ?
    C3A C4A H4AA . . 126.4 ?
    C5A C4A H4AA . . 126.4 ?
    Fe1A C4A H4AA . . 126.4 ?
    C1A C5A C4A . . 108.5(4) ?
    C1A C5A Fe1A . . 69.6(3) ?
    C4A C5A Fe1A . . 70.0(3) ?
    C1A C5A H5AA . . 125.8 ?
    C4A C5A H5AA . . 125.8 ?
    Fe1A C5A H5AA . . 125.8 ?
    C7A C6A C10A . . 107.6(3) ?
    C7A C6A Fe1A . . 69.7(2) ?
    C10A C6A Fe1A . . 69.5(2) ?
    C7A C6A H6AA . . 126.2 ?
    C10A C6A H6AA . . 126.2 ?
    Fe1A C6A H6AA . . 126.2 ?
    C6A C7A C8A . . 108.5(4) ?
    C6A C7A Fe1A . . 69.7(2) ?
    C8A C7A Fe1A . . 69.4(3) ?
    C6A C7A H7AA . . 125.7 ?
    C8A C7A H7AA . . 125.7 ?
    Fe1A C7A H7AA . . 125.7 ?
    C9A C8A C7A . . 107.9(4) ?
    C9A C8A Fe1A . . 69.8(2) ?
    C7A C8A Fe1A . . 69.8(2) ?
    C9A C8A H8AA . . 126.0 ?
    C7A C8A H8AA . . 126.0 ?
    Fe1A C8A H8AA . . 126.0 ?
    C8A C9A C10A . . 107.7(3) ?
    C8A C9A Fe1A . . 69.4(2) ?
    C10A C9A Fe1A . . 69.6(2) ?
    C8A C9A H9AA . . 126.1 ?
    C10A C9A H9AA . . 126.1 ?
    Fe1A C9A H9AA . . 126.1 ?
    C6A C10A C9A . . 108.2(4) ?
    C6A C10A C11A . . 125.5(4) ?
    C9A C10A C11A . . 126.2(4) ?
    C6A C10A Fe1A . . 69.7(2) ?
    C9A C10A Fe1A . . 69.5(2) ?
    C11A C10A Fe1A . . 129.0(3) ?
    N1A C11A C10A . . 120.0(4) ?
    N1A C11A H11A . . 120.0 ?
    C10A C11A H11A . . 120.0 ?
    N3A C12A N2A . . 116.8(4) ?
    N3A C12A S1A . . 123.0(3) ?
    N2A C12A S1A . . 120.1(3) ?
    N3A C13A C14A . . 110.0(3) ?
    N3A C13A H13A . . 109.7 ?
    C14A C13A H13A . . 109.7 ?
    N3A C13A H13B . . 109.7 ?
    C14A C13A H13B . . 109.7 ?
    H13A C13A H13B . . 108.2 ?
    C13A C14A H14A . . 109.5 ?
    C13A C14A H14B . . 109.5 ?
    H14A C14A H14B . . 109.5 ?
    C13A C14A H14C . . 109.5 ?
    H14A C14A H14C . . 109.5 ?
    H14B C14A H14C . . 109.5 ?
    C3B Fe1B C4B . . 40.76(18) ?
    C3B Fe1B C2B . . 41.13(18) ?
    C4B Fe1B C2B . . 68.65(18) ?
    C3B Fe1B C10B . . 162.68(18) ?
    C4B Fe1B C10B . . 125.67(17) ?
    C2B Fe1B C10B . . 154.96(19) ?
    C3B Fe1B C9B . . 125.40(19) ?
    C4B Fe1B C9B . . 108.12(18) ?
    C2B Fe1B C9B . . 162.68(19) ?
    C10B Fe1B C9B . . 40.67(19) ?
    C3B Fe1B C6B . . 155.00(18) ?
    C4B Fe1B C6B . . 162.63(19) ?
    C2B Fe1B C6B . . 119.64(18) ?
    C10B Fe1B C6B . . 40.86(17) ?
    C9B Fe1B C6B . . 68.61(18) ?
    C3B Fe1B C7B . . 120.00(18) ?
    C4B Fe1B C7B . . 155.5(2) ?
    C2B Fe1B C7B . . 106.91(18) ?
    C10B Fe1B C7B . . 68.64(18) ?
    C9B Fe1B C7B . . 68.55(19) ?
    C6B Fe1B C7B . . 40.81(19) ?
    C3B Fe1B C8B . . 107.44(19) ?
    C4B Fe1B C8B . . 121.0(2) ?
    C2B Fe1B C8B . . 125.02(19) ?
    C10B Fe1B C8B . . 68.52(18) ?
    C9B Fe1B C8B . . 40.87(18) ?
    C6B Fe1B C8B . . 68.4(2) ?
    C7B Fe1B C8B . . 40.5(2) ?
    C3B Fe1B C1B . . 68.50(18) ?
    C4B Fe1B C1B . . 68.19(18) ?
    C2B Fe1B C1B . . 40.47(18) ?
    C10B Fe1B C1B . . 120.59(18) ?
    C9B Fe1B C1B . . 155.71(19) ?
    C6B Fe1B C1B . . 107.35(19) ?
    C7B Fe1B C1B . . 125.0(2) ?
    C8B Fe1B C1B . . 161.93(19) ?
    C3B Fe1B C5B . . 68.25(18) ?
    C4B Fe1B C5B . . 40.33(19) ?
    C2B Fe1B C5B . . 68.20(18) ?
    C10B Fe1B C5B . . 108.19(18) ?
    C9B Fe1B C5B . . 121.11(19) ?
    C6B Fe1B C5B . . 125.56(19) ?
    C7B Fe1B C5B . . 162.4(2) ?
    C8B Fe1B C5B . . 156.1(2) ?
    C1B Fe1B C5B . . 40.47(18) ?
    C11B N1B N2B . . 116.6(4) ?
    C12B N2B N1B . . 118.6(4) ?
    C12B N2B H2NB . . 116(5) ?
    N1B N2B H2NB . . 121(6) ?
    C12B N3B C13B . . 126.0(4) ?
    C12B N3B H3NB . . 111(5) ?
    C13B N3B H3NB . . 121(5) ?
    C2B C1B C5B . . 107.9(4) ?
    C2B C1B Fe1B . . 68.9(2) ?
    C5B C1B Fe1B . . 69.9(3) ?
    C2B C1B H1BA . . 126.0 ?
    C5B C1B H1BA . . 126.0 ?
    Fe1B C1B H1BA . . 126.0 ?
    C1B C2B C3B . . 108.1(4) ?
    C1B C2B Fe1B . . 70.6(2) ?
    C3B C2B Fe1B . . 69.4(2) ?
    C1B C2B H2BA . . 126.0 ?
    C3B C2B H2BA . . 126.0 ?
    Fe1B C2B H2BA . . 126.0 ?
    C4B C3B C2B . . 107.5(4) ?
    C4B C3B Fe1B . . 69.6(2) ?
    C2B C3B Fe1B . . 69.5(2) ?
    C4B C3B H3BA . . 126.3 ?
    C2B C3B H3BA . . 126.3 ?
    Fe1B C3B H3BA . . 126.3 ?
    C5B C4B C3B . . 108.6(4) ?
    C5B C4B Fe1B . . 70.9(3) ?
    C3B C4B Fe1B . . 69.6(3) ?
    C5B C4B H4BA . . 125.7 ?
    C3B C4B H4BA . . 125.7 ?
    Fe1B C4B H4BA . . 125.7 ?
    C4B C5B C1B . . 107.9(4) ?
    C4B C5B Fe1B . . 68.8(3) ?
    C1B C5B Fe1B . . 69.6(3) ?
    C4B C5B H5BA . . 126.1 ?
    C1B C5B H5BA . . 126.1 ?
    Fe1B C5B H5BA . . 126.1 ?
    C10B C6B C7B . . 107.8(4) ?
    C10B C6B Fe1B . . 69.5(2) ?
    C7B C6B Fe1B . . 69.7(2) ?
    C10B C6B H6BA . . 126.1 ?
    C7B C6B H6BA . . 126.1 ?
    Fe1B C6B H6BA . . 126.1 ?
    C8B C7B C6B . . 108.1(4) ?
    C8B C7B Fe1B . . 69.8(3) ?
    C6B C7B Fe1B . . 69.5(2) ?
    C8B C7B H7BA . . 126.0 ?
    C6B C7B H7BA . . 126.0 ?
    Fe1B C7B H7BA . . 126.0 ?
    C7B C8B C9B . . 108.1(4) ?
    C7B C8B Fe1B . . 69.7(3) ?
    C9B C8B Fe1B . . 69.4(3) ?
    C7B C8B H8BA . . 125.9 ?
    C9B C8B H8BA . . 125.9 ?
    Fe1B C8B H8BA . . 125.9 ?
    C10B C9B C8B . . 107.9(4) ?
    C10B C9B Fe1B . . 69.6(2) ?
    C8B C9B Fe1B . . 69.7(2) ?
    C10B C9B H9BA . . 126.1 ?
    C8B C9B H9BA . . 126.1 ?
    Fe1B C9B H9BA . . 126.1 ?
    C9B C10B C6B . . 108.1(4) ?
    C9B C10B C11B . . 126.0(4) ?
    C6B C10B C11B . . 125.9(4) ?
    C9B C10B Fe1B . . 69.8(2) ?
    C6B C10B Fe1B . . 69.7(2) ?
    C11B C10B Fe1B . . 127.2(3) ?
    N1B C11B C10B . . 119.4(4) ?
    N1B C11B H11B . . 120.3 ?
    C10B C11B H11B . . 120.3 ?
    N3B C12B N2B . . 116.3(4) ?
    N3B C12B S1B . . 123.8(4) ?
    N2B C12B S1B . . 119.9(4) ?
    N3B C13B C14B . . 112.6(4) ?
    N3B C13B H13C . . 109.1 ?
    C14B C13B H13C . . 109.1 ?
    N3B C13B H13D . . 109.1 ?
    C14B C13B H13D . . 109.1 ?
    H13C C13B H13D . . 107.8 ?
    C13B C14B H14D . . 109.5 ?
    C13B C14B H14E . . 109.5 ?
    H14D C14B H14E . . 109.5 ?
    C13B C14B H14F . . 109.5 ?
    H14D C14B H14F . . 109.5 ?
    H14E C14B H14F . . 109.5 ?
loop_
    _geom_torsion_atom_site_label_1
    _geom_torsion_atom_site_label_2
    _geom_torsion_atom_site_label_3
    _geom_torsion_atom_site_label_4
    _geom_torsion_site_symmetry_1
    _geom_torsion_site_symmetry_2
    _geom_torsion_site_symmetry_3
    _geom_torsion_site_symmetry_4
    _geom_torsion
    _geom_torsion_publ_flag
    C11A N1A N2A C12A . . . . -174.2(4) ?
    C2A Fe1A C1A C5A . . . . 119.1(4) ?
    C3A Fe1A C1A C5A . . . . 81.4(3) ?
    C8A Fe1A C1A C5A . . . . 157.8(5) ?
    C9A Fe1A C1A C5A . . . . -48.1(6) ?
    C10A Fe1A C1A C5A . . . . -83.3(3) ?
    C7A Fe1A C1A C5A . . . . -167.4(3) ?
    C6A Fe1A C1A C5A . . . . -125.8(3) ?
    C4A Fe1A C1A C5A . . . . 37.6(3) ?
    C3A Fe1A C1A C2A . . . . -37.6(3) ?
    C8A Fe1A C1A C2A . . . . 38.8(6) ?
    C9A Fe1A C1A C2A . . . . -167.2(4) ?
    C10A Fe1A C1A C2A . . . . 157.7(3) ?
    C5A Fe1A C1A C2A . . . . -119.1(4) ?
    C7A Fe1A C1A C2A . . . . 73.5(3) ?
    C6A Fe1A C1A C2A . . . . 115.1(3) ?
    C4A Fe1A C1A C2A . . . . -81.4(3) ?
    C5A C1A C2A C3A . . . . 0.0(5) ?
    Fe1A C1A C2A C3A . . . . 59.7(3) ?
    C5A C1A C2A Fe1A . . . . -59.7(3) ?
    C1A Fe1A C2A C3A . . . . -119.3(4) ?
    C8A Fe1A C2A C3A . . . . 74.8(3) ?
    C9A Fe1A C2A C3A . . . . 45.2(7) ?
    C10A Fe1A C2A C3A . . . . -171.2(4) ?
    C5A Fe1A C2A C3A . . . . -81.8(3) ?
    C7A Fe1A C2A C3A . . . . 116.0(3) ?
    C6A Fe1A C2A C3A . . . . 157.8(3) ?
    C4A Fe1A C2A C3A . . . . -37.7(3) ?
    C3A Fe1A C2A C1A . . . . 119.3(4) ?
    C8A Fe1A C2A C1A . . . . -165.9(3) ?
    C9A Fe1A C2A C1A . . . . 164.5(5) ?
    C10A Fe1A C2A C1A . . . . -51.9(5) ?
    C5A Fe1A C2A C1A . . . . 37.5(3) ?
    C7A Fe1A C2A C1A . . . . -124.8(3) ?
    C6A Fe1A C2A C1A . . . . -82.9(3) ?
    C4A Fe1A C2A C1A . . . . 81.6(3) ?
    C1A C2A C3A C4A . . . . 0.3(5) ?
    Fe1A C2A C3A C4A . . . . 60.0(3) ?
    C1A C2A C3A Fe1A . . . . -59.7(3) ?
    C1A Fe1A C3A C2A . . . . 37.7(3) ?
    C8A Fe1A C3A C2A . . . . -123.1(3) ?
    C9A Fe1A C3A C2A . . . . -163.8(3) ?
    C10A Fe1A C3A C2A . . . . 167.6(5) ?
    C5A Fe1A C3A C2A . . . . 81.2(3) ?
    C7A Fe1A C3A C2A . . . . -80.9(3) ?
    C6A Fe1A C3A C2A . . . . -48.7(5) ?
    C4A Fe1A C3A C2A . . . . 119.1(4) ?
    C2A Fe1A C3A C4A . . . . -119.1(4) ?
    C1A Fe1A C3A C4A . . . . -81.4(3) ?
    C8A Fe1A C3A C4A . . . . 117.7(3) ?
    C9A Fe1A C3A C4A . . . . 77.1(3) ?
    C10A Fe1A C3A C4A . . . . 48.4(7) ?
    C5A Fe1A C3A C4A . . . . -37.9(3) ?
    C7A Fe1A C3A C4A . . . . 159.9(3) ?
    C6A Fe1A C3A C4A . . . . -167.9(4) ?
    C2A C3A C4A C5A . . . . -0.4(5) ?
    Fe1A C3A C4A C5A . . . . 58.9(3) ?
    C2A C3A C4A Fe1A . . . . -59.3(3) ?
    C2A Fe1A C4A C3A . . . . 37.8(3) ?
    C1A Fe1A C4A C3A . . . . 81.7(3) ?
    C8A Fe1A C4A C3A . . . . -79.4(3) ?
    C9A Fe1A C4A C3A . . . . -122.4(3) ?
    C10A Fe1A C4A C3A . . . . -164.1(3) ?
    C5A Fe1A C4A C3A . . . . 118.9(4) ?
    C7A Fe1A C4A C3A . . . . -44.2(5) ?
    C6A Fe1A C4A C3A . . . . 160.6(5) ?
    C2A Fe1A C4A C5A . . . . -81.2(3) ?
    C3A Fe1A C4A C5A . . . . -118.9(4) ?
    C1A Fe1A C4A C5A . . . . -37.2(3) ?
    C8A Fe1A C4A C5A . . . . 161.7(3) ?
    C9A Fe1A C4A C5A . . . . 118.6(3) ?
    C10A Fe1A C4A C5A . . . . 77.0(3) ?
    C7A Fe1A C4A C5A . . . . -163.1(4) ?
    C6A Fe1A C4A C5A . . . . 41.7(7) ?
    C2A C1A C5A C4A . . . . -0.2(5) ?
    Fe1A C1A C5A C4A . . . . -59.5(3) ?
    C2A C1A C5A Fe1A . . . . 59.2(3) ?
    C3A C4A C5A C1A . . . . 0.4(5) ?
    Fe1A C4A C5A C1A . . . . 59.2(3) ?
    C3A C4A C5A Fe1A . . . . -58.8(3) ?
    C2A Fe1A C5A C1A . . . . -37.9(3) ?
    C3A Fe1A C5A C1A . . . . -81.9(3) ?
    C8A Fe1A C5A C1A . . . . -162.2(4) ?
    C9A Fe1A C5A C1A . . . . 159.9(3) ?
    C10A Fe1A C5A C1A . . . . 116.2(3) ?
    C7A Fe1A C5A C1A . . . . 36.1(7) ?
    C6A Fe1A C5A C1A . . . . 73.5(3) ?
    C4A Fe1A C5A C1A . . . . -119.7(4) ?
    C2A Fe1A C5A C4A . . . . 81.7(3) ?
    C3A Fe1A C5A C4A . . . . 37.8(3) ?
    C1A Fe1A C5A C4A . . . . 119.7(4) ?
    C8A Fe1A C5A C4A . . . . -42.6(5) ?
    C9A Fe1A C5A C4A . . . . -80.5(3) ?
    C10A Fe1A C5A C4A . . . . -124.1(3) ?
    C7A Fe1A C5A C4A . . . . 155.7(5) ?
    C6A Fe1A C5A C4A . . . . -166.8(2) ?
    C2A Fe1A C6A C7A . . . . -80.0(3) ?
    C3A Fe1A C6A C7A . . . . -45.8(5) ?
    C1A Fe1A C6A C7A . . . . -122.9(2) ?
    C8A Fe1A C6A C7A . . . . 37.4(2) ?
    C9A Fe1A C6A C7A . . . . 81.3(3) ?
    C10A Fe1A C6A C7A . . . . 118.9(3) ?
    C5A Fe1A C6A C7A . . . . -163.5(2) ?
    C4A Fe1A C6A C7A . . . . 163.9(6) ?
    C2A Fe1A C6A C10A . . . . 161.1(2) ?
    C3A Fe1A C6A C10A . . . . -164.6(4) ?
    C1A Fe1A C6A C10A . . . . 118.3(2) ?
    C8A Fe1A C6A C10A . . . . -81.5(3) ?
    C9A Fe1A C6A C10A . . . . -37.6(2) ?
    C5A Fe1A C6A C10A . . . . 77.6(3) ?
    C7A Fe1A C6A C10A . . . . -118.9(3) ?
    C4A Fe1A C6A C10A . . . . 45.0(7) ?
    C10A C6A C7A C8A . . . . 0.7(5) ?
    Fe1A C6A C7A C8A . . . . -58.7(3) ?
    C10A C6A C7A Fe1A . . . . 59.4(3) ?
    C2A Fe1A C7A C6A . . . . 117.0(2) ?
    C3A Fe1A C7A C6A . . . . 159.0(2) ?
    C1A Fe1A C7A C6A . . . . 76.4(3) ?
    C8A Fe1A C7A C6A . . . . -120.1(3) ?
    C9A Fe1A C7A C6A . . . . -82.2(2) ?
    C10A Fe1A C7A C6A . . . . -38.0(2) ?
    C5A Fe1A C7A C6A . . . . 48.8(6) ?
    C4A Fe1A C7A C6A . . . . -169.7(4) ?
    C2A Fe1A C7A C8A . . . . -122.9(3) ?
    C3A Fe1A C7A C8A . . . . -80.9(3) ?
    C1A Fe1A C7A C8A . . . . -163.6(2) ?
    C9A Fe1A C7A C8A . . . . 37.9(2) ?
    C10A Fe1A C7A C8A . . . . 82.1(3) ?
    C5A Fe1A C7A C8A . . . . 168.9(5) ?
    C6A Fe1A C7A C8A . . . . 120.1(3) ?
    C4A Fe1A C7A C8A . . . . -49.7(5) ?
    C6A C7A C8A C9A . . . . -0.7(5) ?
    Fe1A C7A C8A C9A . . . . -59.6(3) ?
    C6A C7A C8A Fe1A . . . . 58.9(3) ?
    C2A Fe1A C8A C9A . . . . -165.8(2) ?
    C3A Fe1A C8A C9A . . . . -125.0(3) ?
    C1A Fe1A C8A C9A . . . . 164.8(5) ?
    C10A Fe1A C8A C9A . . . . 37.9(2) ?
    C5A Fe1A C8A C9A . . . . -52.6(5) ?
    C7A Fe1A C8A C9A . . . . 119.0(4) ?
    C6A Fe1A C8A C9A . . . . 81.8(3) ?
    C4A Fe1A C8A C9A . . . . -83.3(3) ?
    C2A Fe1A C8A C7A . . . . 75.2(3) ?
    C3A Fe1A C8A C7A . . . . 116.0(3) ?
    C1A Fe1A C8A C7A . . . . 45.9(6) ?
    C9A Fe1A C8A C7A . . . . -119.0(4) ?
    C10A Fe1A C8A C7A . . . . -81.1(3) ?
    C5A Fe1A C8A C7A . . . . -171.6(4) ?
    C6A Fe1A C8A C7A . . . . -37.2(2) ?
    C4A Fe1A C8A C7A . . . . 157.7(2) ?
    C7A C8A C9A C10A . . . . 0.4(5) ?
    Fe1A C8A C9A C10A . . . . -59.2(3) ?
    C7A C8A C9A Fe1A . . . . 59.6(3) ?
    C2A Fe1A C9A C8A . . . . 39.1(6) ?
    C3A Fe1A C9A C8A . . . . 73.3(3) ?
    C1A Fe1A C9A C8A . . . . -167.5(4) ?
    C10A Fe1A C9A C8A . . . . -119.1(4) ?
    C5A Fe1A C9A C8A . . . . 157.8(3) ?
    C7A Fe1A C9A C8A . . . . -37.9(2) ?
    C6A Fe1A C9A C8A . . . . -81.6(3) ?
    C4A Fe1A C9A C8A . . . . 115.2(3) ?
    C2A Fe1A C9A C10A . . . . 158.2(5) ?
    C3A Fe1A C9A C10A . . . . -167.6(3) ?
    C1A Fe1A C9A C10A . . . . -48.4(5) ?
    C8A Fe1A C9A C10A . . . . 119.1(4) ?
    C5A Fe1A C9A C10A . . . . -83.1(3) ?
    C7A Fe1A C9A C10A . . . . 81.2(3) ?
    C6A Fe1A C9A C10A . . . . 37.5(2) ?
    C4A Fe1A C9A C10A . . . . -125.7(3) ?
    C7A C6A C10A C9A . . . . -0.5(5) ?
    Fe1A C6A C10A C9A . . . . 59.0(3) ?
    C7A C6A C10A C11A . . . . 176.4(4) ?
    Fe1A C6A C10A C11A . . . . -124.1(4) ?
    C7A C6A C10A Fe1A . . . . -59.5(3) ?
    C8A C9A C10A C6A . . . . 0.1(5) ?
    Fe1A C9A C10A C6A . . . . -59.1(3) ?
    C8A C9A C10A C11A . . . . -176.8(4) ?
    Fe1A C9A C10A C11A . . . . 124.0(4) ?
    C8A C9A C10A Fe1A . . . . 59.2(3) ?
    C2A Fe1A C10A C6A . . . . -43.3(5) ?
    C3A Fe1A C10A C6A . . . . 156.7(6) ?
    C1A Fe1A C10A C6A . . . . -80.4(3) ?
    C8A Fe1A C10A C6A . . . . 81.9(3) ?
    C9A Fe1A C10A C6A . . . . 119.6(3) ?
    C5A Fe1A C10A C6A . . . . -123.4(3) ?
    C7A Fe1A C10A C6A . . . . 37.8(2) ?
    C4A Fe1A C10A C6A . . . . -165.8(3) ?
    C2A Fe1A C10A C9A . . . . -162.9(4) ?
    C3A Fe1A C10A C9A . . . . 37.0(7) ?
    C1A Fe1A C10A C9A . . . . 159.9(3) ?
    C8A Fe1A C10A C9A . . . . -37.8(3) ?
    C5A Fe1A C10A C9A . . . . 117.0(3) ?
    C7A Fe1A C10A C9A . . . . -81.8(3) ?
    C6A Fe1A C10A C9A . . . . -119.6(3) ?
    C4A Fe1A C10A C9A . . . . 74.5(3) ?
    C2A Fe1A C10A C11A . . . . 76.5(6) ?
    C3A Fe1A C10A C11A . . . . -83.5(7) ?
    C1A Fe1A C10A C11A . . . . 39.4(4) ?
    C8A Fe1A C10A C11A . . . . -158.3(4) ?
    C9A Fe1A C10A C11A . . . . -120.5(5) ?
    C5A Fe1A C10A C11A . . . . -3.5(4) ?
    C7A Fe1A C10A C11A . . . . 157.6(4) ?
    C6A Fe1A C10A C11A . . . . 119.8(5) ?
    C4A Fe1A C10A C11A . . . . -46.0(4) ?
    N2A N1A C11A C10A . . . . -174.7(4) ?
    C6A C10A C11A N1A . . . . 0.7(6) ?
    C9A C10A C11A N1A . . . . 177.0(4) ?
    Fe1A C10A C11A N1A . . . . -91.0(5) ?
    C13A N3A C12A N2A . . . . 178.3(4) ?
    C13A N3A C12A S1A . . . . -1.4(6) ?
    N1A N2A C12A N3A . . . . 6.2(6) ?
    N1A N2A C12A S1A . . . . -174.1(3) ?
    C12A N3A C13A C14A . . . . -175.2(4) ?
    C11B N1B N2B C12B . . . . -177.4(4) ?
    C3B Fe1B C1B C2B . . . . -38.2(3) ?
    C4B Fe1B C1B C2B . . . . -82.2(3) ?
    C10B Fe1B C1B C2B . . . . 158.2(3) ?
    C9B Fe1B C1B C2B . . . . -168.1(4) ?
    C6B Fe1B C1B C2B . . . . 115.6(3) ?
    C7B Fe1B C1B C2B . . . . 74.1(3) ?
    C8B Fe1B C1B C2B . . . . 42.1(7) ?
    C5B Fe1B C1B C2B . . . . -119.5(4) ?
    C3B Fe1B C1B C5B . . . . 81.3(3) ?
    C4B Fe1B C1B C5B . . . . 37.3(3) ?
    C2B Fe1B C1B C5B . . . . 119.5(4) ?
    C10B Fe1B C1B C5B . . . . -82.3(3) ?
    C9B Fe1B C1B C5B . . . . -48.6(5) ?
    C6B Fe1B C1B C5B . . . . -124.9(3) ?
    C7B Fe1B C1B C5B . . . . -166.4(3) ?
    C8B Fe1B C1B C5B . . . . 161.6(6) ?
    C5B C1B C2B C3B . . . . 0.3(5) ?
    Fe1B C1B C2B C3B . . . . 59.5(3) ?
    C5B C1B C2B Fe1B . . . . -59.3(3) ?
    C3B Fe1B C2B C1B . . . . 118.9(4) ?
    C4B Fe1B C2B C1B . . . . 81.0(3) ?
    C10B Fe1B C2B C1B . . . . -49.0(5) ?
    C9B Fe1B C2B C1B . . . . 163.4(6) ?
    C6B Fe1B C2B C1B . . . . -82.1(3) ?
    C7B Fe1B C2B C1B . . . . -124.6(3) ?
    C8B Fe1B C2B C1B . . . . -165.3(3) ?
    C5B Fe1B C2B C1B . . . . 37.5(3) ?
    C4B Fe1B C2B C3B . . . . -37.9(3) ?
    C10B Fe1B C2B C3B . . . . -167.9(4) ?
    C9B Fe1B C2B C3B . . . . 44.5(7) ?
    C6B Fe1B C2B C3B . . . . 159.0(3) ?
    C7B Fe1B C2B C3B . . . . 116.5(3) ?
    C8B Fe1B C2B C3B . . . . 75.8(3) ?
    C1B Fe1B C2B C3B . . . . -118.9(4) ?
    C5B Fe1B C2B C3B . . . . -81.4(3) ?
    C1B C2B C3B C4B . . . . -0.8(5) ?
    Fe1B C2B C3B C4B . . . . 59.5(3) ?
    C1B C2B C3B Fe1B . . . . -60.3(3) ?
    C2B Fe1B C3B C4B . . . . -118.7(4) ?
    C10B Fe1B C3B C4B . . . . 43.9(7) ?
    C9B Fe1B C3B C4B . . . . 76.1(3) ?
    C6B Fe1B C3B C4B . . . . -166.2(4) ?
    C7B Fe1B C3B C4B . . . . 159.9(3) ?
    C8B Fe1B C3B C4B . . . . 117.6(3) ?
    C1B Fe1B C3B C4B . . . . -81.1(3) ?
    C5B Fe1B C3B C4B . . . . -37.4(3) ?
    C4B Fe1B C3B C2B . . . . 118.7(4) ?
    C10B Fe1B C3B C2B . . . . 162.7(5) ?
    C9B Fe1B C3B C2B . . . . -165.2(3) ?
    C6B Fe1B C3B C2B . . . . -47.4(5) ?
    C7B Fe1B C3B C2B . . . . -81.4(3) ?
    C8B Fe1B C3B C2B . . . . -123.7(3) ?
    C1B Fe1B C3B C2B . . . . 37.6(3) ?
    C5B Fe1B C3B C2B . . . . 81.3(3) ?
    C2B C3B C4B C5B . . . . 1.0(5) ?
    Fe1B C3B C4B C5B . . . . 60.4(3) ?
    C2B C3B C4B Fe1B . . . . -59.4(3) ?
    C3B Fe1B C4B C5B . . . . -119.3(4) ?
    C2B Fe1B C4B C5B . . . . -81.0(3) ?
    C10B Fe1B C4B C5B . . . . 75.4(3) ?
    C9B Fe1B C4B C5B . . . . 117.0(3) ?
    C6B Fe1B C4B C5B . . . . 40.9(7) ?
    C7B Fe1B C4B C5B . . . . -165.1(4) ?
    C8B Fe1B C4B C5B . . . . 160.0(3) ?
    C1B Fe1B C4B C5B . . . . -37.4(3) ?
    C2B Fe1B C4B C3B . . . . 38.3(3) ?
    C10B Fe1B C4B C3B . . . . -165.3(3) ?
    C9B Fe1B C4B C3B . . . . -123.6(3) ?
    C6B Fe1B C4B C3B . . . . 160.2(6) ?
    C7B Fe1B C4B C3B . . . . -45.7(6) ?
    C8B Fe1B C4B C3B . . . . -80.7(3) ?
    C1B Fe1B C4B C3B . . . . 81.9(3) ?
    C5B Fe1B C4B C3B . . . . 119.3(4) ?
    C3B C4B C5B C1B . . . . -0.8(5) ?
    Fe1B C4B C5B C1B . . . . 58.8(3) ?
    C3B C4B C5B Fe1B . . . . -59.6(3) ?
    C2B C1B C5B C4B . . . . 0.3(5) ?
    Fe1B C1B C5B C4B . . . . -58.3(3) ?
    C2B C1B C5B Fe1B . . . . 58.6(3) ?
    C3B Fe1B C5B C4B . . . . 37.8(3) ?
    C2B Fe1B C5B C4B . . . . 82.3(3) ?
    C10B Fe1B C5B C4B . . . . -124.1(3) ?
    C9B Fe1B C5B C4B . . . . -81.4(3) ?
    C6B Fe1B C5B C4B . . . . -166.1(3) ?
    C7B Fe1B C5B C4B . . . . 159.3(5) ?
    C8B Fe1B C5B C4B . . . . -46.3(6) ?
    C1B Fe1B C5B C4B . . . . 119.7(4) ?
    C3B Fe1B C5B C1B . . . . -81.9(3) ?
    C4B Fe1B C5B C1B . . . . -119.7(4) ?
    C2B Fe1B C5B C1B . . . . -37.5(3) ?
    C10B Fe1B C5B C1B . . . . 116.1(3) ?
    C9B Fe1B C5B C1B . . . . 158.9(3) ?
    C6B Fe1B C5B C1B . . . . 74.2(3) ?
    C7B Fe1B C5B C1B . . . . 39.5(7) ?
    C8B Fe1B C5B C1B . . . . -166.0(4) ?
    C3B Fe1B C6B C10B . . . . -166.8(4) ?
    C4B Fe1B C6B C10B . . . . 44.7(7) ?
    C2B Fe1B C6B C10B . . . . 159.3(3) ?
    C9B Fe1B C6B C10B . . . . -37.6(3) ?
    C7B Fe1B C6B C10B . . . . -119.1(4) ?
    C8B Fe1B C6B C10B . . . . -81.7(3) ?
    C1B Fe1B C6B C10B . . . . 117.0(3) ?
    C5B Fe1B C6B C10B . . . . 76.1(3) ?
    C3B Fe1B C6B C7B . . . . -47.7(6) ?
    C4B Fe1B C6B C7B . . . . 163.9(6) ?
    C2B Fe1B C6B C7B . . . . -81.6(3) ?
    C10B Fe1B C6B C7B . . . . 119.1(4) ?
    C9B Fe1B C6B C7B . . . . 81.5(3) ?
    C8B Fe1B C6B C7B . . . . 37.5(3) ?
    C1B Fe1B C6B C7B . . . . -123.9(3) ?
    C5B Fe1B C6B C7B . . . . -164.8(3) ?
    C10B C6B C7B C8B . . . . -0.1(5) ?
    Fe1B C6B C7B C8B . . . . -59.4(3) ?
    C10B C6B C7B Fe1B . . . . 59.2(3) ?
    C3B Fe1B C7B C8B . . . . -81.8(3) ?
    C4B Fe1B C7B C8B . . . . -49.1(5) ?
    C2B Fe1B C7B C8B . . . . -124.6(3) ?
    C10B Fe1B C7B C8B . . . . 81.5(3) ?
    C9B Fe1B C7B C8B . . . . 37.7(3) ?
    C6B Fe1B C7B C8B . . . . 119.4(4) ?
    C1B Fe1B C7B C8B . . . . -165.3(3) ?
    C5B Fe1B C7B C8B . . . . 164.4(6) ?
    C3B Fe1B C7B C6B . . . . 158.8(3) ?
    C4B Fe1B C7B C6B . . . . -168.5(4) ?
    C2B Fe1B C7B C6B . . . . 116.0(3) ?
    C10B Fe1B C7B C6B . . . . -37.9(3) ?
    C9B Fe1B C7B C6B . . . . -81.7(3) ?
    C8B Fe1B C7B C6B . . . . -119.4(4) ?
    C1B Fe1B C7B C6B . . . . 75.3(3) ?
    C5B Fe1B C7B C6B . . . . 45.0(7) ?
    C6B C7B C8B C9B . . . . 0.2(5) ?
    Fe1B C7B C8B C9B . . . . -59.0(3) ?
    C6B C7B C8B Fe1B . . . . 59.2(3) ?
    C3B Fe1B C8B C7B . . . . 116.0(3) ?
    C4B Fe1B C8B C7B . . . . 158.5(3) ?
    C2B Fe1B C8B C7B . . . . 74.1(3) ?
    C10B Fe1B C8B C7B . . . . -81.8(3) ?
    C9B Fe1B C8B C7B . . . . -119.6(4) ?
    C6B Fe1B C8B C7B . . . . -37.8(3) ?
    C1B Fe1B C8B C7B . . . . 42.0(7) ?
    C5B Fe1B C8B C7B . . . . -168.4(4) ?
    C3B Fe1B C8B C9B . . . . -124.4(3) ?
    C4B Fe1B C8B C9B . . . . -81.9(3) ?
    C2B Fe1B C8B C9B . . . . -166.3(3) ?
    C10B Fe1B C8B C9B . . . . 37.7(3) ?
    C6B Fe1B C8B C9B . . . . 81.8(3) ?
    C7B Fe1B C8B C9B . . . . 119.6(4) ?
    C1B Fe1B C8B C9B . . . . 161.6(5) ?
    C5B Fe1B C8B C9B . . . . -48.9(6) ?
    C7B C8B C9B C10B . . . . -0.2(5) ?
    Fe1B C8B C9B C10B . . . . -59.3(3) ?
    C7B C8B C9B Fe1B . . . . 59.2(3) ?
    C3B Fe1B C9B C10B . . . . -165.9(3) ?
    C4B Fe1B C9B C10B . . . . -124.1(3) ?
    C2B Fe1B C9B C10B . . . . 159.6(6) ?
    C6B Fe1B C9B C10B . . . . 37.8(3) ?
    C7B Fe1B C9B C10B . . . . 81.8(3) ?
    C8B Fe1B C9B C10B . . . . 119.1(4) ?
    C1B Fe1B C9B C10B . . . . -47.1(5) ?
    C5B Fe1B C9B C10B . . . . -81.8(3) ?
    C3B Fe1B C9B C8B . . . . 75.0(3) ?
    C4B Fe1B C9B C8B . . . . 116.8(3) ?
    C2B Fe1B C9B C8B . . . . 40.5(7) ?
    C10B Fe1B C9B C8B . . . . -119.1(4) ?
    C6B Fe1B C9B C8B . . . . -81.3(3) ?
    C7B Fe1B C9B C8B . . . . -37.4(3) ?
    C1B Fe1B C9B C8B . . . . -166.2(4) ?
    C5B Fe1B C9B C8B . . . . 159.1(3) ?
    C8B C9B C10B C6B . . . . 0.1(5) ?
    Fe1B C9B C10B C6B . . . . -59.3(3) ?
    C8B C9B C10B C11B . . . . -178.7(4) ?
    Fe1B C9B C10B C11B . . . . 121.9(4) ?
    C8B C9B C10B Fe1B . . . . 59.4(3) ?
    C7B C6B C10B C9B . . . . 0.0(5) ?
    Fe1B C6B C10B C9B . . . . 59.4(3) ?
    C7B C6B C10B C11B . . . . 178.8(4) ?
    Fe1B C6B C10B C11B . . . . -121.8(4) ?
    C7B C6B C10B Fe1B . . . . -59.3(3) ?
    C3B Fe1B C10B C9B . . . . 41.8(7) ?
    C4B Fe1B C10B C9B . . . . 75.6(3) ?
    C2B Fe1B C10B C9B . . . . -165.8(4) ?
    C6B Fe1B C10B C9B . . . . -119.3(4) ?
    C7B Fe1B C10B C9B . . . . -81.5(3) ?
    C8B Fe1B C10B C9B . . . . -37.9(3) ?
    C1B Fe1B C10B C9B . . . . 159.5(3) ?
    C5B Fe1B C10B C9B . . . . 116.9(3) ?
    C3B Fe1B C10B C6B . . . . 161.1(6) ?
    C4B Fe1B C10B C6B . . . . -165.0(3) ?
    C2B Fe1B C10B C6B . . . . -46.5(5) ?
    C9B Fe1B C10B C6B . . . . 119.3(4) ?
    C7B Fe1B C10B C6B . . . . 37.8(3) ?
    C8B Fe1B C10B C6B . . . . 81.4(3) ?
    C1B Fe1B C10B C6B . . . . -81.2(3) ?
    C5B Fe1B C10B C6B . . . . -123.8(3) ?
    C3B Fe1B C10B C11B . . . . -78.6(8) ?
    C4B Fe1B C10B C11B . . . . -44.8(5) ?
    C2B Fe1B C10B C11B . . . . 73.8(6) ?
    C9B Fe1B C10B C11B . . . . -120.4(5) ?
    C6B Fe1B C10B C11B . . . . 120.3(5) ?
    C7B Fe1B C10B C11B . . . . 158.1(5) ?
    C8B Fe1B C10B C11B . . . . -158.3(5) ?
    C1B Fe1B C10B C11B . . . . 39.1(5) ?
    C5B Fe1B C10B C11B . . . . -3.5(5) ?
    N2B N1B C11B C10B . . . . -176.5(4) ?
    C9B C10B C11B N1B . . . . 178.3(4) ?
    C6B C10B C11B N1B . . . . -0.3(7) ?
    Fe1B C10B C11B N1B . . . . -91.0(5) ?
    C13B N3B C12B N2B . . . . -177.3(5) ?
    C13B N3B C12B S1B . . . . 4.3(7) ?
    N1B N2B C12B N3B . . . . 7.1(6) ?
    N1B N2B C12B S1B . . . . -174.4(3) ?
    C12B N3B C13B C14B . . . . 84.8(6) ?
loop_
    _geom_hbond_atom_site_label_D
    _geom_hbond_atom_site_label_H
    _geom_hbond_atom_site_label_A
    _geom_hbond_site_symmetry_A
    _geom_hbond_distance_DH
    _geom_hbond_distance_HA
    _geom_hbond_distance_DA
    _geom_hbond_angle_DHA
    _geom_hbond_publ_flag
    N2A H2NA S1A 2_666 0.82(6) 2.59(6) 3.387(4) 164(5) yes
    N2B H2NB S1B 2_555 0.89(9) 2.55(9) 3.430(5) 170(5) yes
    C4A H4AA S1B 1_556 0.9800 2.7900 3.715(4) 157.00 yes
