# Supplementary material for: Ferrocene-1-carbaldehyde 4-ethyl­thio­semi­carbazone
Source: Acta Crystallogr Sect E Struct Rep Online. 2010 May 22;66(Pt 6):m697–8. doi: 10.1107/S1600536810018209 (PMC2979492; doi:10.1107/S1600536810018209)
Supplement: Supplementary file 2 [file e-66-0m697-Isup2.hkl]

# 
# h,k,l, Fc-squared, Fo-squared, sigma(Fo-squared) and status flag 
# 
data_I
_shelx_title ' fe1dam in P-1 (100K)' 
_shelx_refln_list_code          4 
_shelx_F_calc_maximum      161.27 
_exptl_crystal_F_000       656.00 
_reflns_d_resolution_high  0.7087 
 
loop_ 
 _symmetry_equiv_pos_as_xyz 
 'x, y, z' 
 '-x, -y, -z' 
 
_cell_length_a     7.4432 
_cell_length_b    10.6906 
_cell_length_c    18.4616 
_cell_angle_alpha  77.975 
_cell_angle_beta   83.807 
_cell_angle_gamma  78.076 
 
_shelx_F_squared_multiplier     1.000 
 
loop_ 
 _refln_index_h 
 _refln_index_k 
 _refln_index_l 
 _refln_F_squared_calc 
 _refln_F_squared_meas 
 _refln_F_squared_sigma 
 _refln_observed_status 
   1   0   0       86.63       91.26      2.94 o 
   2   0   0     4837.85     4977.10     71.87 o 
   3   0   0      243.28      311.51      7.70 o 
   4   0   0        1.28        3.99      3.92 o 
   5   0   0      986.15     1057.00     21.57 o 
   6   0   0        7.44       14.31      7.50 o 
   7   0   0     1562.09     1424.29     34.15 o 
   8   0   0        2.49       38.16     10.10 o 
   9   0   0      332.43      325.17     30.61 o 
  10   0   0        3.28       30.53     16.79 o 
 -10   1   0      450.64      469.03     35.12 o 
  -9   1   0        3.42       34.22     13.69 o 
  -8   1   0      650.91      613.26     26.49 o 
  -7   1   0       52.72      102.05     11.76 o 
  -6   1   0        2.07       31.29     12.62 o 
  -5   1   0      443.88      386.89     11.86 o 
  -4   1   0      439.88      363.40     11.62 o 
  -3   1   0     3810.72     3766.17     59.22 o 
  -2   1   0      117.35      114.01      4.56 o 
  -1   1   0     1432.50     1845.92     31.52 o 
   0   1   0       19.06       -3.71      3.71 o 
   1   1   0      921.49     1253.62     25.27 o 
   2   1   0     1093.96     1119.18     19.46 o 
   3   1   0     6000.19     5867.58     85.54 o 
   4   1   0      989.37     1064.03     20.38 o 
   5   1   0     1000.89     1129.17     48.41 o 
   6   1   0        2.72        8.56      7.10 o 
   7   1   0      453.70      467.62     21.17 o 
   8   1   0     1770.50     1710.04     40.67 o 
   9   1   0       70.44       98.47     14.29 o 
  10   1   0      573.64      556.40     31.53 o 
  -9   2   0      113.73      147.84     33.32 o 
  -8   2   0       40.19       45.58     13.12 o 
  -7   2   0      972.76      890.13     25.36 o 
  -6   2   0      123.94      137.58     11.02 o 
  -5   2   0      173.20      148.80     12.50 o 
  -4   2   0      129.41      214.44      8.68 o 
  -3   2   0       25.70       62.41      4.92 o 
  -2   2   0     2641.17     2325.27     39.47 o 
  -1   2   0     2289.28     3153.38     80.81 o 
   0   2   0    26008.59    26174.66    663.99 o 
   1   2   0     5339.17     6062.40     99.72 o 
   2   2   0      123.39      188.63      6.76 o 
   3   2   0       57.05       56.87      4.17 o 
   4   2   0        1.29        0.67      4.31 o 
   5   2   0     1174.61     1177.65     23.49 o 
   6   2   0        6.28       -2.92      6.31 o 
   7   2   0      401.83      455.71     15.80 o 
   8   2   0       25.82       14.98      8.63 o 
   9   2   0      574.01      520.37     23.29 o 
  10   2   0      122.99      148.81     21.70 o 
  -9   3   0       93.24       88.98     20.16 o 
  -8   3   0        4.92      112.77     20.69 o 
  -7   3   0      263.25      285.11     18.72 o 
  -6   3   0       37.64       52.50      9.04 o 
  -5   3   0      543.81      640.09     18.35 o 
  -4   3   0       54.90       71.43      7.09 o 
  -3   3   0      594.80      500.45     13.38 o 
  -2   3   0     1864.89     1910.92     31.46 o 
  -1   3   0      284.09      294.96      9.96 o 
   0   3   0     1116.14      904.05     22.48 o 
   1   3   0     3957.14     4071.81     63.56 o 
   2   3   0      786.15      727.02     14.15 o 
   3   3   0      850.02      818.39     15.28 o 
   4   3   0     3809.27     3869.32     63.28 o 
   5   3   0       15.03       34.19      8.92 o 
   6   3   0      256.30      279.62     12.64 o 
   7   3   0      170.83      181.82     12.55 o 
   8   3   0      365.29      404.61     18.34 o 
   9   3   0      368.24      357.93     23.88 o 
  10   3   0       12.62       36.09     30.89 o 
  -9   4   0       53.34       97.84     24.14 o 
  -8   4   0      224.42      230.80     24.59 o 
  -7   4   0       10.50        9.04     13.83 o 
  -6   4   0      295.08      316.85     19.97 o 
  -5   4   0      291.42      283.66     22.75 o 
  -4   4   0        4.70        9.42      6.01 o 
  -3   4   0      176.20      345.62     11.06 o 
  -2   4   0     1642.08     1531.73     30.79 o 
  -1   4   0     2516.44     2346.14     44.78 o 
   0   4   0       48.48       25.99      5.23 o 
   1   4   0     7542.71     7799.38    128.39 o 
   2   4   0      113.96      163.59      7.35 o 
   3   4   0       11.81       25.54      3.84 o 
   4   4   0       65.17      102.69      6.45 o 
   5   4   0       33.24       18.80      6.41 o 
   6   4   0      430.90      459.03     14.11 o 
   7   4   0      223.30      260.69     14.20 o 
   8   4   0      191.87      281.02     24.03 o 
   9   4   0       91.01       42.49     15.88 o 
  10   4   0      323.02      321.75     27.55 o 
  -8   5   0        1.68       43.02     16.41 o 
  -7   5   0      105.91      106.41     17.68 o 
  -6   5   0        6.97       12.06      9.79 o 
  -5   5   0      128.54      116.54     12.41 o 
  -4   5   0     1178.13      944.33     26.81 o 
  -3   5   0      356.37      330.55     10.51 o 
  -2   5   0     2209.91     2281.10     44.39 o 
  -1   5   0     2064.29     2282.70     65.03 o 
   0   5   0     1314.92     1212.92     45.29 o 
   1   5   0       36.00       55.73      5.04 o 
   2   5   0     1468.54     1163.80     23.02 o 
   3   5   0     2609.02     2819.01     50.45 o 
   4   5   0     4207.57     4263.79     69.68 o 
   5   5   0     1723.64     1770.64     35.42 o 
   6   5   0      235.47      340.54     26.92 o 
   7   5   0      877.71      813.12     25.76 o 
   8   5   0       43.74       45.31     12.60 o 
   9   5   0      608.38      555.16     30.34 o 
  10   5   0       20.50       45.10     21.99 o 
  -8   6   0      305.20      393.50     45.94 o 
  -7   6   0       65.02       34.77     19.49 o 
  -6   6   0     1169.49     1127.52     43.91 o 
  -5   6   0       64.38       41.65     10.82 o 
  -4   6   0       20.96       48.50     10.04 o 
  -3   6   0       91.82       80.95      6.19 o 
  -2   6   0      306.30      390.64     13.84 o 
  -1   6   0     9135.01    10427.45    315.66 o 
   0   6   0      502.86      517.58     15.40 o 
   1   6   0     4253.02     4276.21     68.13 o 
   2   6   0     1368.61     1619.37     30.67 o 
   3   6   0      702.76      647.72     16.12 o 
   4   6   0      234.64      210.82     11.31 o 
   5   6   0      136.24      198.68     13.00 o 
   6   6   0      968.29      902.54     24.44 o 
   7   6   0      193.18      224.19     17.81 o 
   8   6   0       83.54      153.44     17.94 o 
   9   6   0      485.18      542.80     30.69 o 
  10   6   0      183.56      245.46     46.29 o 
  -8   7   0        6.62       30.68     26.90 o 
  -7   7   0        0.02       33.06     18.89 o 
  -6   7   0       11.43       37.32     21.01 o 
  -5   7   0      416.85      381.09     24.81 o 
  -4   7   0     1023.80      951.69     30.11 o 
  -3   7   0      219.04      240.88      8.87 o 
  -2   7   0      366.16      301.95     11.66 o 
  -1   7   0       45.08       29.65      5.92 o 
   0   7   0     2305.52     2175.40     39.69 o 
   1   7   0       10.82       29.30      4.32 o 
   2   7   0     4441.48     3870.34     73.37 o 
   3   7   0      179.14      215.93     16.20 o 
   4   7   0     2456.15     2225.42     51.01 o 
   5   7   0       27.02       51.39      9.02 o 
   7   7   0     1454.93     1262.27     40.17 o 
   8   7   0        0.95       15.67     12.49 o 
   9   7   0      649.14      625.78     29.32 o 
  -7   8   0       60.79       48.10     32.38 o 
  -6   8   0       63.24       76.20     46.21 o 
  -5   8   0       59.55       60.89     20.25 o 
  -4   8   0        9.13       16.78     11.47 o 
  -3   8   0      666.10      743.78     25.67 o 
  -2   8   0      243.98      529.39     30.52 o 
  -1   8   0     2278.64     2135.65     44.67 o 
   0   8   0        4.04        6.13      4.74 o 
   1   8   0      125.94      102.00      7.08 o 
   2   8   0       16.73       30.09      7.26 o 
   3   8   0       38.21       54.19      8.54 o 
   4   8   0     3006.34     2555.95     65.64 o 
   5   8   0        3.08       -1.85      8.41 o 
   6   8   0      296.45      255.26     18.97 o 
   7   8   0       56.93       77.12     13.74 o 
   8   8   0      223.27      210.47     19.22 o 
   9   8   0       42.93       58.20     14.88 o 
  -6   9   0       76.06       52.78     21.82 o 
  -5   9   0       34.09       44.45     21.83 o 
  -4   9   0      298.27      358.46     47.55 o 
  -3   9   0       60.23       88.34     20.69 o 
  -2   9   0       39.20       20.98      9.92 o 
  -1   9   0      203.69      253.13     13.45 o 
   0   9   0     3257.20     3246.83     69.73 o 
   1   9   0      508.98      558.82     24.69 o 
   2   9   0     2164.83     2087.42     48.59 o 
   3   9   0      713.56      645.07     21.42 o 
   4   9   0       96.00       81.65     11.56 o 
   5   9   0        5.75       14.85      8.96 o 
   6   9   0       51.35       75.84     13.44 o 
   7   9   0      868.74      906.71     33.42 o 
   8   9   0      166.49      163.42     18.34 o 
   9   9   0       76.90       30.73     21.77 o 
  -6  10   0       46.60      123.05     41.42 o 
  -5  10   0      228.19      237.61     44.73 o 
  -4  10   0      102.42      191.90     38.81 o 
  -3  10   0       56.76      126.58     19.64 o 
  -2  10   0      859.36      899.55     38.25 o 
  -1  10   0       51.37       68.26     13.86 o 
   0  10   0      954.34      881.02     29.22 o 
   1  10   0      751.62      718.19     22.64 o 
   2  10   0       34.03       26.13      8.24 o 
   3  10   0       14.87       39.45     10.02 o 
   4  10   0      860.44      851.75     30.56 o 
   5  10   0        3.38       -1.61     10.21 o 
   6  10   0       52.23      103.24     16.19 o 
   7  10   0      106.03      105.43     24.05 o 
   8  10   0      141.28      178.92     18.42 o 
  -5  11   0       51.90      132.41     28.32 o 
  -4  11   0       79.62      107.45     26.56 o 
  -3  11   0      637.80      659.66     45.70 o 
  -2  11   0       73.02      138.87     25.71 o 
  -1  11   0       56.62       33.88     18.26 o 
   0  11   0        4.60       10.97     10.76 o 
   1  11   0      692.95      870.82     37.14 o 
   2  11   0      142.33      143.27     22.04 o 
   3  11   0      748.28      617.77     33.85 o 
   4  11   0      169.60      216.11     27.07 o 
   5  11   0      496.14      468.54     35.73 o 
   6  11   0        4.51       23.80     26.65 o 
   7  11   0       32.05       74.21     19.54 o 
   8  11   0      311.23      349.82     37.45 o 
  -4  12   0       23.42       30.07     34.25 o 
  -3  12   0       49.07       65.42     25.48 o 
  -2  12   0      531.85      549.93     45.05 o 
  -1  12   0       48.77      162.50     42.12 o 
   0  12   0      898.36      832.28     47.97 o 
   1  12   0      221.97      223.15     26.95 o 
   2  12   0       44.54       50.41     16.75 o 
   3  12   0       95.16      132.51     23.70 o 
   4  12   0      301.93      382.90     33.67 o 
   5  12   0      667.53      745.72     35.92 o 
   6  12   0       30.52       66.59     16.17 o 
   7  12   0       10.69       17.64     18.15 o 
  -3  13   0      110.51      150.21     32.23 o 
  -2  13   0      111.05       91.95     27.59 o 
  -1  13   0      149.69      175.85     43.85 o 
   0  13   0      437.32      442.92     60.45 o 
   1  13   0      592.46      707.87     67.73 o 
   2  13   0      478.96      515.26     39.08 o 
   3  13   0      925.17      898.53     51.59 o 
   4  13   0      535.66      452.09     37.35 o 
   5  13   0       77.29       57.33     21.83 o 
   6  13   0       59.96      125.25     39.89 o 
  -1  14   0       19.70       -9.63     30.56 o 
   0  14   0       42.07      108.11     41.03 o 
   1  14   0       12.00       37.25     28.90 o 
   2  14   0       78.83       57.62     34.96 o 
   3  14   0      737.22      764.75     48.68 o 
   4  14   0      120.66      153.56     28.08 o 
   5  14   0     1144.63     1063.29     87.59 o 
  -4 -14   1       25.94      144.04     27.47 o 
  -3 -14   1      700.40      643.07     44.82 o 
  -2 -14   1      149.59      221.55     51.13 o 
  -1 -14   1       87.46      251.67     50.83 o 
   0 -14   1        9.84      -16.49     30.38 o 
   1 -14   1       70.30       60.89     37.77 o 
  -6 -13   1      468.12      426.40     38.09 o 
  -5 -13   1      480.20      550.26     41.08 o 
  -4 -13   1      233.85      270.74     41.38 o 
  -3 -13   1      162.19      298.63     34.30 o 
  -2 -13   1       48.08       92.99     20.33 o 
  -1 -13   1       99.44       81.66     35.10 o 
   0 -13   1        3.44       82.20     35.07 o 
   1 -13   1      320.93      366.99     57.76 o 
   2 -13   1       42.35       99.63     38.58 o 
  -7 -12   1        0.93        4.83     33.41 o 
  -6 -12   1      209.98      228.30     24.17 o 
  -5 -12   1      413.99      368.94     26.42 o 
  -4 -12   1       23.33       27.79     12.85 o 
  -3 -12   1      613.00      540.74     37.51 o 
  -2 -12   1      347.07      376.88     32.17 o 
  -1 -12   1        2.87       -5.47     13.18 o 
   0 -12   1      102.30      131.87     37.23 o 
   1 -12   1       37.85       13.87     21.19 o 
   2 -12   1       77.22       93.04     25.91 o 
   3 -12   1      215.82      252.42     33.54 o 
   4 -12   1        1.95        3.06     30.63 o 
  -8 -11   1      196.45      208.98     33.85 o 
  -7 -11   1       90.50      102.40     18.82 o 
  -6 -11   1        1.31       12.71     11.37 o 
  -5 -11   1      494.85      473.69     27.29 o 
  -4 -11   1      135.10      209.19     20.11 o 
  -3 -11   1      204.69      252.99     21.47 o 
  -2 -11   1      538.53      448.65     24.47 o 
  -1 -11   1        0.58       34.17     14.93 o 
   0 -11   1        1.08        2.16     13.50 o 
   1 -11   1      238.60      203.40     27.09 o 
   2 -11   1      235.89      373.25     35.30 o 
   3 -11   1       66.57       77.98     24.31 o 
   4 -11   1       20.86       65.21     22.80 o 
   5 -11   1       17.98       87.99     34.93 o 
  -8 -10   1     1307.56     1135.56     40.68 o 
  -7 -10   1      159.87      160.95     21.45 o 
  -6 -10   1      528.08      559.80     37.85 o 
  -5 -10   1      149.32      181.44     19.46 o 
  -4 -10   1       53.63       79.43     12.48 o 
  -3 -10   1       15.85       13.17      8.46 o 
  -2 -10   1      414.22      373.59     20.98 o 
  -1 -10   1     1537.10     1604.36     39.72 o 
   0 -10   1       55.88       87.30      9.69 o 
   1 -10   1      241.43      212.30     19.86 o 
   2 -10   1      309.63      366.23     32.36 o 
   3 -10   1      308.72      331.74     31.41 o 
   4 -10   1      166.57      209.41     40.27 o 
   5 -10   1       40.35      111.82     37.29 o 
   6 -10   1      152.35      176.54     45.83 o 
  -9  -9   1       83.95       85.71     25.68 o 
  -8  -9   1      353.55      444.37     47.11 o 
  -7  -9   1      228.51      271.45     25.18 o 
  -6  -9   1      507.80      448.74     23.30 o 
  -5  -9   1      802.93     1020.38     43.01 o 
  -4  -9   1      420.95      364.00     18.65 o 
  -3  -9   1     1201.92     1079.59     33.67 o 
  -2  -9   1       17.46       36.00     11.28 o 
  -1  -9   1       21.80       18.84      7.27 o 
   0  -9   1     1114.01     1029.36     27.51 o 
   2  -9   1      558.87      537.66     25.82 o 
   3  -9   1      158.92      162.48     23.76 o 
   4  -9   1       35.07      153.66     29.85 o 
   5  -9   1        0.42       10.43     15.92 o 
   6  -9   1      713.36      601.37     61.38 o 
  -9  -8   1        2.79       17.54     11.74 o 
  -8  -8   1      792.60      722.68     30.33 o 
  -7  -8   1       21.51       21.95     10.56 o 
  -6  -8   1       14.43       29.93     10.92 o 
  -5  -8   1      612.63      557.92     23.55 o 
  -4  -8   1        3.30       48.17      9.78 o 
  -3  -8   1     2112.58     1984.70     46.28 o 
  -2  -8   1     1257.80     1143.61     29.75 o 
  -1  -8   1     2324.35     2522.15     74.29 o 
   0  -8   1       92.44       98.27      8.12 o 
   1  -8   1      134.40      136.29      9.94 o 
   2  -8   1     2736.77     2507.54     50.94 o 
   3  -8   1      427.52      457.27     26.34 o 
   4  -8   1     1385.59     1368.29     49.45 o 
   5  -8   1     1394.40     1378.73     64.98 o 
   6  -8   1        5.51       49.12     20.02 o 
   7  -8   1       85.74       64.43     23.77 o 
  -9  -7   1       21.19       26.01     12.22 o 
  -8  -7   1      439.17      452.09     24.09 o 
  -7  -7   1      816.96      762.08     29.43 o 
  -6  -7   1      860.25      822.53     30.25 o 
  -5  -7   1      435.25      436.81     20.26 o 
  -4  -7   1     3810.65     3579.34     76.80 o 
  -3  -7   1       79.34      141.42      9.53 o 
  -2  -7   1        0.79       -0.24      4.89 o 
  -1  -7   1      213.81      195.75      9.09 o 
   0  -7   1     2376.12     2090.46     42.81 o 
   1  -7   1       39.60       41.73      7.06 o 
   2  -7   1      360.82      354.10     11.98 o 
   3  -7   1       65.65      110.03      8.44 o 
   4  -7   1       84.95       62.54     10.22 o 
   5  -7   1      846.63      810.27     34.69 o 
   6  -7   1      113.43      131.38     25.48 o 
   7  -7   1      517.64      515.10     82.35 o 
   8  -7   1       80.48      107.97     44.92 o 
 -10  -6   1       57.64      149.59     39.80 o 
  -9  -6   1      480.12      460.73     27.69 o 
  -8  -6   1      125.68      157.81     17.48 o 
  -7  -6   1      319.60      365.87     48.95 o 
  -6  -6   1       70.09       83.24     19.46 o 
  -5  -6   1      142.62      172.13     12.23 o 
  -4  -6   1      422.27      531.52     17.81 o 
  -3  -6   1     1858.83     1731.59     34.90 o 
  -2  -6   1      165.84      200.91      9.33 o 
  -1  -6   1      816.46      634.77     13.30 o 
   0  -6   1      250.38      367.67     13.52 o 
   1  -6   1       28.89       17.21      4.93 o 
   2  -6   1     2351.69     2170.68     40.48 o 
   3  -6   1      383.21      398.88     16.13 o 
   4  -6   1      635.80      590.53     19.51 o 
   5  -6   1        0.03       -1.26      8.79 o 
   6  -6   1       12.75       23.89     13.80 o 
   7  -6   1       57.51       51.93     16.31 o 
   8  -6   1       88.48       50.92     38.17 o 
 -10  -5   1      260.78      237.73     48.38 o 
  -9  -5   1       20.95       27.57     12.90 o 
  -8  -5   1       71.87      123.38     15.81 o 
  -7  -5   1       16.86       41.93     10.82 o 
  -6  -5   1      175.58      233.25     12.70 o 
  -5  -5   1      558.68      542.78     16.59 o 
  -4  -5   1      929.69      781.65     17.08 o 
  -3  -5   1     5165.90     5291.49     90.14 o 
  -2  -5   1       66.46       99.64      6.13 o 
  -1  -5   1       33.38      106.49      6.30 o 
   0  -5   1       11.46        2.30      3.44 o 
   1  -5   1     1410.99     1142.59     35.98 o 
   2  -5   1       22.94       80.90      8.43 o 
   3  -5   1      153.24      131.94      7.28 o 
   4  -5   1      207.89      276.74     14.02 o 
   5  -5   1      948.18      998.06     28.16 o 
   6  -5   1      176.08      186.85     16.58 o 
   7  -5   1      227.17      225.77     23.11 o 
   8  -5   1       42.93       78.09     23.93 o 
 -10  -4   1       28.76       15.09     15.98 o 
  -9  -4   1      293.94      322.10     26.61 o 
  -8  -4   1       52.98       60.95     13.11 o 
  -7  -4   1      354.83      383.12     16.36 o 
  -6  -4   1        4.24       10.18      6.22 o 
  -5  -4   1       63.29       89.86      7.86 o 
  -4  -4   1       46.34       55.02      5.48 o 
  -3  -4   1     1323.58     1322.52     24.02 o 
  -2  -4   1     4027.97     3973.08     67.64 o 
  -1  -4   1     1938.26     2309.42     52.96 o 
   0  -4   1      283.95      250.01     14.80 o 
   1  -4   1       28.69       17.40      5.16 o 
   2  -4   1     3044.93     3092.69     63.00 o 
   3  -4   1     1380.46     1290.98     23.34 o 
   4  -4   1      250.21      222.38     10.80 o 
   5  -4   1     1058.31      984.88     27.70 o 
   6  -4   1        9.25       -6.92      9.34 o 
   7  -4   1       44.43       64.66     16.02 o 
   8  -4   1       62.03       54.02     17.11 o 
   9  -4   1      105.13      132.07     22.87 o 
 -10  -3   1      255.48      257.68     56.21 o 
  -9  -3   1      399.63      409.27     28.91 o 
  -8  -3   1      313.95      370.24     18.04 o 
  -7  -3   1      560.78      855.50     45.13 o 
  -6  -3   1     1469.30     1400.35     29.99 o 
  -5  -3   1     1409.61     1350.49     26.12 o 
  -4  -3   1     1823.03     1847.51     33.61 o 
  -3  -3   1      835.17      791.89     14.93 o 
  -2  -3   1      155.09      207.79      6.83 o 
  -1  -3   1       47.19       54.63      3.23 o 
   0  -3   1       27.50       44.43      3.79 o 
   1  -3   1     4009.66     3756.25     83.23 o 
   2  -3   1        3.95        4.23      3.13 o 
   3  -3   1     1011.32      826.85     18.98 o 
   4  -3   1       44.78       65.27     10.53 o 
   5  -3   1      244.78      271.54     14.44 o 
   6  -3   1     2864.79     2529.18     58.62 o 
   7  -3   1        1.01       44.28     10.11 o 
   8  -3   1     2184.05     2055.29     69.43 o 
   9  -3   1       51.23       61.44     18.86 o 
 -10  -2   1       12.84       54.24     21.42 o 
  -9  -2   1      970.38      881.63     39.59 o 
  -8  -2   1       45.85       54.60     10.43 o 
  -7  -2   1      281.16      341.37     15.82 o 
  -6  -2   1      398.72      442.31     17.95 o 
  -5  -2   1      459.99      567.40     15.21 o 
  -4  -2   1     6298.11     6435.04    100.12 o 
  -3  -2   1        1.40        2.95      3.15 o 
  -2  -2   1    13100.51    13614.51    196.32 o 
  -1  -2   1        0.18        8.89      2.58 o 
   0  -2   1       43.33      139.93      6.24 o 
   1  -2   1      397.40      365.94     11.16 o 
   2  -2   1      601.29      742.39     14.69 o 
   3  -2   1     4861.92     4559.62     79.35 o 
   4  -2   1     1199.92     1193.31     22.29 o 
   5  -2   1      279.04      230.58     11.71 o 
   6  -2   1        8.33       12.67      7.29 o 
   7  -2   1      351.86      320.80     23.96 o 
   8  -2   1       29.86       37.98     15.22 o 
   9  -2   1       26.59       24.14     17.17 o 
 -10  -1   1       61.08       71.64     17.35 o 
  -9  -1   1       11.47       32.81     12.85 o 
  -8  -1   1      391.92      525.53     35.65 o 
  -7  -1   1      410.39      430.47     16.47 o 
  -6  -1   1      297.53      277.18     13.79 o 
  -5  -1   1     1154.82     1270.97     33.99 o 
  -4  -1   1       70.47       89.42      5.82 o 
  -3  -1   1       41.81       31.52      3.65 o 
  -2  -1   1      179.54      154.80      5.54 o 
  -1  -1   1    15013.12    16733.33    298.43 o 
   0  -1   1       19.09       22.71      3.29 o 
   1  -1   1    10860.95    11593.62    226.11 o 
   2  -1   1      245.25      261.85      7.26 o 
   3  -1   1        0.31       -2.20      2.77 o 
   4  -1   1     1332.31     1401.90     25.18 o 
   5  -1   1      201.54      229.02     10.47 o 
   6  -1   1     1898.45     1803.55     42.93 o 
   7  -1   1        7.66        0.62      7.06 o 
   8  -1   1      205.24      164.21     24.97 o 
   9  -1   1       39.47       86.45     16.14 o 
  10  -1   1      137.52      136.40     45.79 o 
 -10   0   1       44.89       58.17     19.10 o 
  -9   0   1      391.28      390.84     34.99 o 
  -8   0   1      239.18      286.83     17.61 o 
  -7   0   1       17.20       15.88      7.17 o 
  -6   0   1      892.91      786.52     23.84 o 
  -5   0   1      243.77      198.63      9.24 o 
  -4   0   1     5508.63     5220.30     87.08 o 
  -3   0   1      732.72      667.20     13.37 o 
  -2   0   1      413.12      434.53      9.25 o 
  -1   0   1       71.21       63.03      3.19 o 
   0   0   1       83.52       -0.23      0.23 o 
   1   0   1     1661.13     1583.34     25.32 o 
   2   0   1      969.54     1069.19     17.36 o 
   3   0   1      120.52      178.37      5.92 o 
   4   0   1      144.24      187.95      7.76 o 
   5   0   1        1.45       -1.16      4.91 o 
   6   0   1       41.47       42.55      8.30 o 
   7   0   1      176.07      244.41     15.53 o 
   8   0   1       95.55       98.29     12.45 o 
   9   0   1      523.30      529.65     26.32 o 
  10   0   1       25.58       49.57     15.68 o 
 -10   1   1       26.77       76.03     19.10 o 
  -9   1   1       93.78       72.93     18.80 o 
  -8   1   1      190.00      192.56     16.27 o 
  -7   1   1      246.33      261.61     15.09 o 
  -6   1   1        0.69       10.74      7.32 o 
  -5   1   1      276.65      295.75     10.44 o 
  -4   1   1       39.31      114.44     15.76 o 
  -3   1   1      391.16      328.79      9.21 o 
  -2   1   1      635.88      527.18      9.78 o 
  -1   1   1     7868.41     8024.77    115.33 o 
   0   1   1     6410.67     6727.95    228.77 o 
   1   1   1     1909.13     2225.56     32.75 o 
   2   1   1      539.61      523.00     10.01 o 
   3   1   1        7.87       16.06      3.35 o 
   4   1   1    10647.21    11217.71    171.00 o 
   5   1   1       41.68       12.52      5.34 o 
   6   1   1      786.53      724.31     23.89 o 
   7   1   1      475.24      483.02     17.52 o 
   8   1   1      107.60      120.78     12.46 o 
   9   1   1      116.25      128.61     15.55 o 
  10   1   1      279.88      256.22     27.44 o 
  -9   2   1      157.45      227.38     25.49 o 
  -8   2   1      324.13      337.96     27.26 o 
  -7   2   1      831.51      803.19     39.80 o 
  -6   2   1       14.83       43.36      9.31 o 
  -5   2   1       94.63       56.74      7.46 o 
  -4   2   1     1483.29     1389.49     25.20 o 
  -3   2   1     4254.15     4317.37     67.39 o 
  -2   2   1      499.54      434.00     10.33 o 
  -1   2   1     6289.14     7029.60    126.09 o 
   0   2   1        1.63        4.63      1.91 o 
   1   2   1    14276.41    14072.84    231.07 o 
   2   2   1      105.22       80.40      4.27 o 
   3   2   1     1961.92     1785.25     27.01 o 
   4   2   1      785.60      768.82     15.27 o 
   5   2   1      449.53      529.87     13.10 o 
   6   2   1      104.70       97.55     10.97 o 
   7   2   1        6.28       13.18      7.17 o 
   8   2   1      621.25      590.86     22.61 o 
   9   2   1       14.78       62.31     12.77 o 
  10   2   1        2.45        4.64     16.27 o 
  -9   3   1       34.40       38.56     18.69 o 
  -8   3   1      369.33      352.58     28.11 o 
  -7   3   1      528.91      432.15     19.93 o 
  -6   3   1     2042.05     1920.35     45.20 o 
  -5   3   1      255.09      263.97     12.27 o 
  -4   3   1      301.47      380.36     10.27 o 
  -3   3   1      252.86      259.64     13.64 o 
  -2   3   1      816.29      645.57     16.04 o 
  -1   3   1       35.00       30.54      3.71 o 
   0   3   1     6456.91     6628.62    119.26 o 
   1   3   1       34.25      108.00      4.66 o 
   2   3   1     3435.43     3693.69     58.74 o 
   3   3   1     5642.45     6663.19    140.14 o 
   4   3   1      763.09      761.24     15.23 o 
   5   3   1     2932.90     2991.16     50.24 o 
   6   3   1       11.88        2.01      6.27 o 
   7   3   1     2034.23     1958.99     40.04 o 
   8   3   1       60.82       80.36     13.03 o 
   9   3   1        7.24        3.99     14.38 o 
  10   3   1       66.92       92.83     20.89 o 
  -9   4   1        0.24       34.71     17.04 o 
  -8   4   1      124.99      121.82     20.77 o 
  -7   4   1        7.03       13.00     12.92 o 
  -6   4   1       25.47       42.28     11.46 o 
  -5   4   1      730.36      604.96     20.19 o 
  -4   4   1      119.82      118.10      9.47 o 
  -3   4   1     8672.74     8859.66    247.97 o 
  -2   4   1      193.46      160.89      5.82 o 
  -1   4   1     1596.63     1625.59     29.10 o 
   0   4   1       12.11       58.47      6.93 o 
   1   4   1      560.58      520.70     13.54 o 
   2   4   1     1300.67     1282.31     22.85 o 
   3   4   1     2063.33     1995.55     36.74 o 
   4   4   1     2271.28     2579.65     43.98 o 
   5   4   1      538.90      593.34     26.68 o 
   6   4   1      507.50      505.98     14.88 o 
   7   4   1      147.84      221.75     13.45 o 
   8   4   1      999.98      987.92     32.29 o 
   9   4   1        5.85       13.25     12.01 o 
  10   4   1      241.95      280.92     26.63 o 
  -8   5   1      176.51      202.15     46.68 o 
  -7   5   1      204.42      236.03     23.10 o 
  -6   5   1      229.78      222.40     17.90 o 
  -5   5   1       39.26       46.26     12.95 o 
  -4   5   1       28.53       32.29      7.73 o 
  -3   5   1        0.68       32.91      5.71 o 
  -2   5   1     3936.02     3677.07     58.69 o 
  -1   5   1      565.61      510.98     15.76 o 
   0   5   1    12814.49    12543.54    205.56 o 
   1   5   1      123.02      168.33      6.41 o 
   2   5   1     2234.89     2609.04     46.21 o 
   3   5   1      412.75      307.74     10.26 o 
   4   5   1       89.32      142.33     10.41 o 
   5   5   1     6624.67     6255.57     99.26 o 
   6   5   1       92.84      101.18      9.91 o 
   7   5   1      943.63      960.48     28.60 o 
   8   5   1       69.91       71.34     11.97 o 
   9   5   1        2.87       12.13     13.69 o 
  10   5   1       76.79       96.80     29.39 o 
  -8   6   1       12.16       36.15     20.21 o 
  -7   6   1       73.05       84.03     29.38 o 
  -6   6   1       47.25       64.26     15.04 o 
  -5   6   1     1216.35     1188.82     37.85 o 
  -4   6   1       16.29       28.35      8.99 o 
  -3   6   1      907.76      751.85     17.76 o 
  -2   6   1      395.08      387.44      9.39 o 
  -1   6   1       46.97       44.35      7.06 o 
   0   6   1       94.31       81.18      5.18 o 
   1   6   1       10.84       -3.64      3.81 o 
   2   6   1      477.86      395.26     13.23 o 
   3   6   1     1477.84     1295.22     26.57 o 
   4   6   1       21.77       52.37      7.80 o 
   5   6   1      574.24      563.74     21.73 o 
   6   6   1      404.58      358.47     15.74 o 
   7   6   1     1336.80     1432.16     37.90 o 
   8   6   1     1983.58     1772.41     51.90 o 
   9   6   1      181.08      185.80     22.04 o 
  10   6   1      425.03      420.73     55.73 o 
  -8   7   1      187.89      188.32     49.07 o 
  -7   7   1       33.76       50.69     20.98 o 
  -6   7   1       71.74       39.47     20.10 o 
  -5   7   1      163.74      122.27     22.22 o 
  -4   7   1      946.33      982.48     32.09 o 
  -3   7   1        0.83       26.28      7.60 o 
  -2   7   1     2537.50     2480.26     44.89 o 
  -1   7   1      633.33      611.06     15.46 o 
   0   7   1     2240.59     2469.04     90.51 o 
   1   7   1      201.77      188.44      8.15 o 
   2   7   1       19.70       19.47      6.76 o 
   3   7   1      783.26      681.26     21.74 o 
   4   7   1      992.31      975.47     33.10 o 
   5   7   1     1183.35     1067.60     29.89 o 
   6   7   1     2140.59     2024.69     48.98 o 
   7   7   1      113.30      134.55     15.58 o 
   8   7   1        8.05       61.39     13.19 o 
   9   7   1       40.20       51.18     18.12 o 
  10   7   1       55.16       44.96     31.60 o 
  -7   8   1      277.91      264.09     34.47 o 
  -6   8   1        0.02       40.61     20.31 o 
  -5   8   1        5.15       34.35     30.83 o 
  -4   8   1     1209.79     1073.98     40.11 o 
  -3   8   1        1.50        0.65      8.87 o 
  -2   8   1     1036.67      931.71     22.46 o 
  -1   8   1      920.50      893.89     25.21 o 
   0   8   1      234.66      220.91      9.20 o 
   1   8   1     1142.03     1252.05     25.68 o 
   2   8   1      920.30      799.52     23.12 o 
   3   8   1      190.14      262.19     14.20 o 
   4   8   1      107.45      223.50     33.64 o 
   5   8   1       62.61       96.01     12.58 o 
   6   8   1      117.02      153.41     15.42 o 
   7   8   1      301.08      392.57     30.24 o 
   8   8   1      338.23      309.50     23.23 o 
   9   8   1      287.43      327.78     44.10 o 
  -6   9   1       44.56       64.70     34.62 o 
  -5   9   1      285.44      303.98     48.16 o 
  -4   9   1      545.52      617.66     57.26 o 
  -3   9   1      648.42      582.67     26.63 o 
  -2   9   1       82.28      130.06     13.84 o 
  -1   9   1      419.95      481.91     17.46 o 
   0   9   1       50.72       51.35      7.97 o 
   1   9   1     1360.01     1245.98     31.93 o 
   2   9   1      349.52      673.85     46.68 o 
   3   9   1      659.72      626.98     21.23 o 
   4   9   1      472.32      434.42     19.98 o 
   5   9   1        2.96        1.91      8.59 o 
   6   9   1      908.07      769.48     30.04 o 
   7   9   1      109.01      117.88     14.66 o 
   8   9   1        2.60        0.80     11.61 o 
   9   9   1      139.34      117.46     28.14 o 
  -6  10   1       34.70       89.52     38.13 o 
  -5  10   1       49.95      105.18     35.21 o 
  -4  10   1     1220.74     1210.36     85.99 o 
  -3  10   1       19.79       62.00     17.21 o 
  -2  10   1      812.82      621.55     24.51 o 
  -1  10   1       95.93       82.72     15.28 o 
   0  10   1      593.69      643.00     23.80 o 
   1  10   1      222.21      257.72     16.95 o 
   2  10   1      636.56      609.80     20.89 o 
   3  10   1      587.07      660.98     28.26 o 
   4  10   1      222.96      269.95     20.01 o 
   5  10   1      418.62      401.89     21.84 o 
   6  10   1       85.50      121.70     17.18 o 
   7  10   1     1133.28     1007.67     36.45 o 
   8  10   1      182.15      232.86     20.69 o 
  -5  11   1       50.66       79.23     26.56 o 
  -4  11   1       52.74       70.59     23.85 o 
  -3  11   1      546.70      623.89     34.58 o 
  -2  11   1       89.25      111.99     24.78 o 
  -1  11   1     1331.50     1344.74     62.79 o 
   0  11   1        5.62       20.36     19.39 o 
   1  11   1      462.61      438.74     21.13 o 
   2  11   1        2.16       11.73     12.10 o 
   3  11   1       13.80       14.61     10.31 o 
   4  11   1      814.69      880.13     36.99 o 
   5  11   1      124.84      154.93     18.76 o 
   6  11   1      683.10      631.61     32.66 o 
   7  11   1       25.61       48.55     12.99 o 
   8  11   1       87.08       73.17     41.09 o 
  -4  12   1      213.38      326.21     56.67 o 
  -3  12   1        2.98       11.55     37.16 o 
  -2  12   1        8.04       27.23     32.98 o 
  -1  12   1       46.20       65.84     22.69 o 
   0  12   1      532.80      556.28     41.21 o 
   1  12   1      572.14      714.40     41.80 o 
   2  12   1      593.94      654.96     40.24 o 
   3  12   1       58.77       59.96     27.15 o 
   4  12   1      394.52      459.68     72.93 o 
   5  12   1      267.42      293.08     26.03 o 
   6  12   1      385.36      388.35     29.39 o 
   7  12   1      835.21      789.17     37.16 o 
  -3  13   1      237.30      215.64     35.32 o 
  -2  13   1      239.62      248.72     67.63 o 
  -1  13   1      212.77      284.81     35.74 o 
   0  13   1       62.05       64.18     35.92 o 
   1  13   1      132.08      138.27     39.65 o 
   2  13   1       17.36       57.33     17.94 o 
   3  13   1        0.03       44.81     18.00 o 
   4  13   1      860.16      848.19     50.05 o 
   5  13   1       59.14       96.41     23.40 o 
   6  13   1        1.15        1.83     16.84 o 
  -1  14   1       74.31       53.13     34.09 o 
   0  14   1      717.51      680.36     69.97 o 
   1  14   1      242.94      305.04     52.97 o 
   2  14   1       43.74       55.21     35.56 o 
   3  14   1       11.95       -2.23     14.76 o 
   4  14   1        5.38       10.78     23.32 o 
   5  14   1      526.04      517.41     64.14 o 
  -4 -14   2      525.00      660.38     67.86 o 
  -3 -14   2        4.56       55.23     22.29 o 
  -2 -14   2       11.14       62.40     38.98 o 
  -1 -14   2        8.26       18.37     31.34 o 
   0 -14   2       54.51      193.04     46.89 o 
  -6 -13   2       21.16       56.72     20.37 o 
  -5 -13   2      195.49      229.93     23.94 o 
  -4 -13   2      103.13      128.17     25.68 o 
  -3 -13   2       42.11       64.39     35.25 o 
  -2 -13   2       33.59       44.88     17.79 o 
  -1 -13   2       13.12       14.20     15.64 o 
   0 -13   2      210.40      289.12     50.66 o 
   1 -13   2       89.52       55.26     36.16 o 
   2 -13   2       56.30       42.25     32.38 o 
  -7 -12   2        2.32       16.63     21.94 o 
  -6 -12   2      228.77      229.91     24.20 o 
  -5 -12   2       98.01      161.86     19.69 o 
  -4 -12   2      409.77      470.14     28.48 o 
  -3 -12   2      461.21      461.45     34.03 o 
  -2 -12   2       12.90       17.94     14.49 o 
  -1 -12   2       35.59       52.26     21.33 o 
   0 -12   2        0.44        0.14     24.43 o 
   1 -12   2      350.31      404.81     56.04 o 
   2 -12   2       36.84       43.65     23.03 o 
   3 -12   2      303.52      441.17     41.38 o 
   4 -12   2        1.14      120.97     40.56 o 
  -7 -11   2     1003.08     1064.36     46.67 o 
  -6 -11   2      137.55      163.88     27.46 o 
  -5 -11   2      316.38      372.49     27.54 o 
  -4 -11   2       11.10       34.50     11.76 o 
  -3 -11   2        2.12        2.93     10.02 o 
  -2 -11   2      765.05      725.73     32.57 o 
  -1 -11   2        1.78       50.17     11.65 o 
   0 -11   2      373.33      449.04     31.81 o 
   1 -11   2      148.42      167.01     31.51 o 
   2 -11   2      464.38      586.56     39.73 o 
   3 -11   2      201.95      245.31     31.67 o 
   4 -11   2      372.47      365.64     50.89 o 
   5 -11   2      357.08      361.69     54.20 o 
  -8 -10   2        3.47       88.60     33.28 o 
  -7 -10   2      389.09      392.97     29.94 o 
  -6 -10   2      771.91      727.30     34.79 o 
  -5 -10   2      575.00      492.79     28.59 o 
  -4 -10   2     1342.70     1266.31     46.81 o 
  -3 -10   2      162.07      198.71     18.13 o 
  -2 -10   2      153.60      145.35     16.17 o 
  -1 -10   2      144.54      139.49     12.99 o 
   0 -10   2      337.41      449.12     20.88 o 
   1 -10   2     1423.64     1366.91     48.75 o 
   2 -10   2      338.47      400.61     22.23 o 
   3 -10   2      384.82      477.29     34.84 o 
   4 -10   2       55.45      117.09     34.00 o 
   5 -10   2       50.39       79.30     34.95 o 
   6 -10   2      142.87      276.66     50.70 o 
  -9  -9   2      126.44      146.31     29.46 o 
  -8  -9   2      297.63      318.28     43.24 o 
  -7  -9   2      461.00      487.02     31.51 o 
  -6  -9   2      150.93      172.88     17.38 o 
  -5  -9   2       39.11       56.54     11.80 o 
  -4  -9   2       83.48      127.91     13.50 o 
  -3  -9   2      524.66      515.25     21.13 o 
  -2  -9   2      250.92      285.46     16.45 o 
  -1  -9   2      355.69      365.79     15.11 o 
   0  -9   2      200.18      183.65     14.78 o 
   1  -9   2       18.48       14.51      5.47 o 
   2  -9   2     1459.14     1250.66     33.06 o 
   3  -9   2     1275.97     1261.60     57.93 o 
   4  -9   2      777.63      762.40     44.09 o 
   5  -9   2      207.69      267.43     49.80 o 
   6  -9   2      158.61      184.18     48.87 o 
  -9  -8   2        4.65       10.77     18.94 o 
  -8  -8   2      366.18      388.84     29.39 o 
  -7  -8   2      245.44      243.38     23.63 o 
  -6  -8   2      587.32      568.65     25.52 o 
  -5  -8   2     1771.95     1558.25     46.06 o 
  -4  -8   2       50.85       65.49     10.57 o 
  -3  -8   2     1462.55     1444.28     69.11 o 
  -2  -8   2       32.10       37.02      7.67 o 
  -1  -8   2      361.12      366.53     11.73 o 
   0  -8   2       82.87       74.61     14.97 o 
   1  -8   2      444.24      367.02     18.15 o 
   2  -8   2       56.37       56.07      7.63 o 
   3  -8   2      124.97      167.27     10.33 o 
   4  -8   2       33.27       44.19      9.02 o 
   5  -8   2      477.99      536.76     37.40 o 
   6  -8   2      615.89      528.39     41.20 o 
   7  -8   2        2.08       30.09     19.31 o 
  -9  -7   2       35.88       39.18     12.79 o 
  -8  -7   2      367.74      342.03     23.18 o 
  -7  -7   2      174.98      200.63     21.15 o 
  -6  -7   2       48.73       34.52     10.90 o 
  -5  -7   2      522.53      545.77     22.97 o 
  -4  -7   2      414.52      446.02     19.53 o 
  -3  -7   2      456.31      803.23     40.25 o 
  -2  -7   2      102.57      126.89      8.66 o 
  -1  -7   2      519.86      494.66     12.20 o 
   0  -7   2       84.05       87.24     10.72 o 
   1  -7   2      175.74      203.56     14.32 o 
   2  -7   2     1340.14     1364.93     28.64 o 
   3  -7   2     1678.82     1687.10     40.39 o 
   4  -7   2       67.82       56.63      9.84 o 
   5  -7   2      536.02      463.06     26.26 o 
   6  -7   2        1.98       21.69     14.25 o 
   7  -7   2        0.16        9.79     33.87 o 
   8  -7   2       81.86      173.71     43.49 o 
  -9  -6   2       56.98       84.41     15.60 o 
  -8  -6   2        5.11       52.00     13.60 o 
  -7  -6   2      977.99     1002.79     34.37 o 
  -6  -6   2       31.42       34.43     14.99 o 
  -5  -6   2      925.61     1037.09     69.91 o 
  -4  -6   2      612.38      580.64     27.98 o 
  -3  -6   2     1348.13     1186.62     24.76 o 
  -2  -6   2       14.69       39.54      8.56 o 
  -1  -6   2      286.74      375.86     20.96 o 
   0  -6   2     2554.12     2234.98     41.32 o 
   1  -6   2     1140.11     1058.56     26.57 o 
   2  -6   2      159.66      148.94      9.19 o 
   3  -6   2     1344.03     1295.89     32.37 o 
   4  -6   2        9.12       22.76      7.69 o 
   5  -6   2        8.31       14.39     10.09 o 
   6  -6   2      946.70      794.01     35.91 o 
   7  -6   2      199.49      183.03     22.64 o 
   8  -6   2       86.77       93.20     25.37 o 
 -10  -5   2      181.23      239.55     32.67 o 
  -9  -5   2      272.41      304.05     23.06 o 
  -8  -5   2     1550.29     1405.18     43.96 o 
  -7  -5   2      280.31      263.12     24.78 o 
  -6  -5   2      791.04      761.54     27.90 o 
  -5  -5   2       35.59       67.96      7.70 o 
  -4  -5   2      158.11      234.23      9.03 o 
  -3  -5   2     2429.38     2464.18     45.00 o 
  -2  -5   2      636.23      569.56     12.44 o 
  -1  -5   2     2472.10     2371.96     41.83 o 
   0  -5   2      904.26      894.14     20.27 o 
   1  -5   2      301.41      310.16     11.74 o 
   2  -5   2       30.40       12.34      7.89 o 
   3  -5   2     1401.28     1307.36     24.39 o 
   4  -5   2     2492.81     2329.24     52.39 o 
   5  -5   2       41.02       48.32      9.26 o 
   6  -5   2      185.64      247.22     21.84 o 
   7  -5   2       73.50       71.66     17.46 o 
   8  -5   2        1.43       54.70     17.31 o 
 -10  -4   2       85.07       99.24     20.51 o 
  -9  -4   2        2.17       13.69     12.47 o 
  -8  -4   2      860.94      859.04     31.83 o 
  -7  -4   2     1427.17     1242.13     34.14 o 
  -6  -4   2     1321.11     1212.43     27.11 o 
  -5  -4   2     1053.94     1203.83     43.36 o 
  -4  -4   2     2152.42     1910.46     34.14 o 
  -3  -4   2      390.55      308.98      8.83 o 
  -2  -4   2      269.89      249.80      8.00 o 
  -1  -4   2     3433.73     3284.44     52.80 o 
   0  -4   2     2302.95     1993.30     35.87 o 
   1  -4   2     1280.27     1221.64     27.96 o 
   2  -4   2      845.51      604.86     19.02 o 
   3  -4   2      152.17      155.39      6.90 o 
   4  -4   2      408.23      492.93     15.17 o 
   5  -4   2      538.50      469.76     19.79 o 
   6  -4   2      113.65      114.74     12.43 o 
   7  -4   2     2069.31     1847.51     62.89 o 
   8  -4   2      378.22      316.50     27.52 o 
   9  -4   2      128.13      112.95     22.14 o 
 -10  -3   2      476.11      401.79     37.00 o 
  -9  -3   2      177.96      140.83     18.03 o 
  -8  -3   2      936.67      897.05     26.30 o 
  -7  -3   2      368.67      501.88     30.83 o 
  -6  -3   2      242.25      267.97     12.68 o 
  -5  -3   2      119.61      186.20      9.99 o 
  -4  -3   2      444.25      511.65     21.75 o 
  -3  -3   2     4742.67     4932.03     78.35 o 
  -2  -3   2        3.39       -1.16      2.42 o 
  -1  -3   2     1460.01     1305.58     19.79 o 
   0  -3   2       21.96       75.93      4.73 o 
   1  -3   2      162.84      223.38      9.28 o 
   2  -3   2     3832.99     3403.86     68.22 o 
   3  -3   2     4714.19     4866.11     87.94 o 
   4  -3   2     4582.43     4205.59     79.33 o 
   5  -3   2      372.27      371.65     16.00 o 
   6  -3   2      105.93      121.91     12.47 o 
   7  -3   2      599.55      564.97     34.67 o 
   8  -3   2       29.77       34.53     15.43 o 
   9  -3   2       61.63       75.24     19.14 o 
 -10  -2   2       64.10       71.64     22.85 o 
  -9  -2   2       36.53       25.23     13.14 o 
  -8  -2   2      756.11      745.24     23.63 o 
  -7  -2   2     1280.23     1323.46     32.31 o 
  -6  -2   2     1443.96     1502.25     33.93 o 
  -5  -2   2       60.47       70.40      7.14 o 
  -4  -2   2     1546.69     1637.06     29.65 o 
  -3  -2   2       10.23       40.11      4.09 o 
  -2  -2   2       22.16       56.71      4.80 o 
  -1  -2   2     1672.79     1805.06     27.96 o 
   0  -2   2    10024.69    11011.86    194.49 o 
   1  -2   2     1059.09     1248.64     33.10 o 
   2  -2   2      650.81      673.22     12.85 o 
   3  -2   2        4.73       -2.05      3.39 o 
   4  -2   2      511.97      510.76     12.93 o 
   5  -2   2     1349.56     1526.19     50.99 o 
   6  -2   2       16.67        6.86      6.37 o 
   7  -2   2     2307.26     1992.25     59.53 o 
   8  -2   2        5.98       41.84     17.63 o 
   9  -2   2       21.72       27.99     16.49 o 
 -10  -1   2       47.60       47.87     28.12 o 
  -9  -1   2      218.69      246.43     20.53 o 
  -8  -1   2      322.15      318.53     21.98 o 
  -7  -1   2      131.55      181.08     12.54 o 
  -6  -1   2      117.25      138.25     13.99 o 
  -5  -1   2       80.69       63.78      6.56 o 
  -4  -1   2      423.54      538.06     12.66 o 
  -3  -1   2     2722.12     2622.40     43.20 o 
  -2  -1   2     2864.50     3074.41     48.97 o 
  -1  -1   2    12395.95    14826.54    259.02 o 
   0  -1   2        1.06       -0.07      2.31 o 
   1  -1   2      219.87      331.40      9.11 o 
   2  -1   2      568.42      582.63      9.94 o 
   3  -1   2        5.12       10.74      3.17 o 
   4  -1   2     2457.57     2347.02     37.17 o 
   5  -1   2      411.56      413.32     11.14 o 
   6  -1   2       60.17       65.66      9.29 o 
   7  -1   2      123.62      144.89     12.36 o 
   8  -1   2      351.97      363.61     32.15 o 
   9  -1   2      106.09      105.57     17.11 o 
  10  -1   2        8.92        9.07     17.61 o 
 -10   0   2      123.08      136.47     23.23 o 
  -9   0   2      179.82      184.91     19.19 o 
  -8   0   2      244.41      212.49     16.51 o 
  -7   0   2        6.82       36.29      8.35 o 
  -6   0   2     1219.53     1196.01     28.72 o 
  -5   0   2     1626.43     1850.83     31.55 o 
  -4   0   2     1024.66     1029.51     24.98 o 
  -3   0   2     1418.09     1657.31     32.86 o 
  -2   0   2     9930.53    10629.60    153.55 o 
  -1   0   2     4848.34     5027.29     78.20 o 
   0   0   2     3560.45     3682.27     73.36 o 
   1   0   2     4401.18     4469.83     68.52 o 
   2   0   2    17053.95    17037.45    241.14 o 
   3   0   2      655.88      633.11     12.19 o 
   4   0   2      186.35      225.13     18.84 o 
   5   0   2      924.66     1032.43     21.20 o 
   6   0   2        5.37       19.24      7.68 o 
   7   0   2      580.98      789.71     28.11 o 
   8   0   2       56.76       55.93     11.21 o 
   9   0   2      220.64      239.13     20.61 o 
  10   0   2       93.62      115.19     18.30 o 
 -10   1   2       18.91       -2.44     19.95 o 
  -9   1   2      138.07      154.56     24.64 o 
  -8   1   2       89.89       96.78     13.30 o 
  -7   1   2      215.52      266.04     15.10 o 
  -6   1   2      132.00      211.65     12.51 o 
  -5   1   2      123.65      101.11     12.06 o 
  -4   1   2     1735.37     1700.78     32.58 o 
  -3   1   2      614.40      553.45     11.76 o 
  -2   1   2      231.60      287.12      8.20 o 
  -1   1   2     1690.33     1606.31     24.18 o 
   0   1   2       17.48       -0.93      0.93 o 
   1   1   2     6675.41     8107.51    116.03 o 
   2   1   2      741.91      661.91     11.28 o 
   3   1   2     5080.94     5028.14     73.80 o 
   4   1   2      875.67      912.61     18.21 o 
   5   1   2     2500.32     2445.98     42.21 o 
   6   1   2       12.34       26.57      7.59 o 
   7   1   2      173.06      141.18     12.66 o 
   8   1   2        0.59        5.33      8.76 o 
   9   1   2       75.73       64.00     13.55 o 
  10   1   2      104.81       79.96     17.32 o 
  -9   2   2        4.70       24.33     15.68 o 
  -8   2   2      589.13      600.87     32.17 o 
  -7   2   2     2850.60     2628.04     60.30 o 
  -6   2   2      347.26      303.80     20.03 o 
  -5   2   2     1859.42     2013.72     42.62 o 
  -4   2   2      376.53      401.68     10.69 o 
  -3   2   2        3.44       15.42      3.72 o 
  -2   2   2      387.36      480.20     16.12 o 
  -1   2   2      304.02      275.33      6.33 o 
   0   2   2     3617.29     4225.80     70.58 o 
   1   2   2     9532.21    10061.83    155.44 o 
   2   2   2       64.64      127.50      4.67 o 
   3   2   2       19.50       18.10      3.23 o 
   4   2   2      590.83      559.40     12.32 o 
   5   2   2      342.62      356.92     10.68 o 
   6   2   2      950.17      876.17     21.55 o 
   7   2   2       40.24       43.65      8.83 o 
   8   2   2     1181.41     1031.81     31.39 o 
   9   2   2      156.61      166.24     15.92 o 
  10   2   2       83.46       91.35     17.47 o 
  -9   3   2      203.79      203.63     25.73 o 
  -8   3   2       10.97        8.83     13.75 o 
  -7   3   2       19.35       35.08     12.01 o 
  -6   3   2       42.24       51.01      9.44 o 
  -5   3   2      198.10      241.87     11.84 o 
  -4   3   2     3532.74     3035.05     49.66 o 
  -3   3   2     1087.74      929.65     16.37 o 
  -2   3   2     6115.03     5626.42     93.32 o 
  -1   3   2     1619.81     1470.16     26.52 o 
   0   3   2     1037.57      879.19     15.48 o 
   1   3   2     3459.67     3582.13     61.02 o 
   2   3   2      561.56      545.96     12.46 o 
   3   3   2    15641.74    15928.28    215.60 o 
   4   3   2      374.96      375.10     13.16 o 
   5   3   2      290.13      316.21     10.98 o 
   6   3   2        0.01       -2.37      5.74 o 
   7   3   2      302.26      312.21     14.14 o 
   8   3   2      184.01      226.01     16.45 o 
   9   3   2       39.24       25.61     12.91 o 
  10   3   2       20.34       72.47     15.49 o 
  -9   4   2       46.79       55.72     23.39 o 
  -8   4   2      827.64      777.01     38.79 o 
  -7   4   2     1493.69     1605.93     56.21 o 
  -6   4   2       63.32       67.91     12.45 o 
  -5   4   2      777.64      714.17     25.48 o 
  -4   4   2      324.56      315.52     11.87 o 
  -3   4   2       99.71      124.97     16.42 o 
  -2   4   2      915.46      853.26     19.59 o 
  -1   4   2     3551.34     3333.29     52.38 o 
   0   4   2      683.51      656.94     14.82 o 
   1   4   2     1347.86     1233.36     21.32 o 
   2   4   2      393.61      343.80      8.95 o 
   3   4   2        0.59        3.24      4.01 o 
   4   4   2     3198.04     2736.42     43.16 o 
   5   4   2       12.97        7.95      5.37 o 
   6   4   2     2796.41     2678.03     47.20 o 
   7   4   2      170.94      167.96     12.06 o 
   8   4   2      304.76      389.45     22.83 o 
   9   4   2      214.84      208.17     19.58 o 
  10   4   2      130.05       82.50     19.06 o 
  -8   5   2       94.50       93.59     38.45 o 
  -7   5   2       81.99       45.78     18.73 o 
  -6   5   2      254.42      290.35     20.37 o 
  -5   5   2        0.82        0.81      8.52 o 
  -4   5   2     1589.73     1348.58     37.69 o 
  -3   5   2      437.51      412.89     12.50 o 
  -2   5   2     1717.27     1640.71     55.76 o 
  -1   5   2      222.86      256.67      7.70 o 
   0   5   2       85.24      112.45      7.52 o 
   1   5   2       52.52      200.07      7.23 o 
   2   5   2       76.71       65.25      5.37 o 
   3   5   2     1792.77     1703.80     32.66 o 
   4   5   2     1190.00     1316.56     27.50 o 
   5   5   2      296.46      285.18     15.33 o 
   6   5   2       12.52       17.79      7.31 o 
   7   5   2     1215.69     1225.46     33.76 o 
   8   5   2      513.10      461.64     20.19 o 
   9   5   2      318.07      382.74     42.36 o 
  10   5   2        1.93        6.08     18.95 o 
  -8   6   2       53.25       44.78     21.82 o 
  -7   6   2      176.53      166.27     27.66 o 
  -6   6   2      698.40      628.39     40.38 o 
  -5   6   2       59.93       58.93     11.39 o 
  -4   6   2        2.41       -0.97      7.99 o 
  -3   6   2      453.75      450.25     12.33 o 
  -2   6   2      159.52      121.40      6.64 o 
  -1   6   2      766.28      827.38     22.53 o 
   0   6   2      237.14      149.15      6.66 o 
   1   6   2      138.30      213.44      7.56 o 
   2   6   2      414.20      446.02     13.56 o 
   3   6   2     1828.72     1905.85     36.48 o 
   4   6   2     4526.47     4092.45     72.62 o 
   5   6   2      167.83      380.03     36.53 o 
   6   6   2      940.54      862.41     23.68 o 
   7   6   2        6.45       35.49      9.16 o 
   8   6   2       27.45       95.28     17.92 o 
   9   6   2       14.26       17.95     14.07 o 
  10   6   2       34.11       17.41     26.79 o 
  -8   7   2       17.66       24.11     20.10 o 
  -7   7   2        1.17       20.11     19.53 o 
  -6   7   2        0.62       25.94     16.53 o 
  -5   7   2      303.16      352.41     32.62 o 
  -4   7   2      198.32      275.09     28.11 o 
  -3   7   2     1481.66     1415.48     38.74 o 
  -2   7   2        7.32        8.22      4.09 o 
  -1   7   2      391.93      367.84      9.92 o 
   0   7   2      115.43      223.44     20.13 o 
   1   7   2      682.23      623.22     14.79 o 
   2   7   2      279.12      232.51     10.36 o 
   3   7   2     1026.30      792.41     19.84 o 
   4   7   2     3221.71     3054.07     66.86 o 
   5   7   2       96.01       88.00     10.46 o 
   6   7   2       10.86       50.76      7.99 o 
   7   7   2       63.10       70.25     13.08 o 
   8   7   2      571.63      457.84     24.37 o 
   9   7   2      111.05      109.52     18.84 o 
  10   7   2      130.11      128.25     37.85 o 
  -7   8   2      180.02      137.22     28.09 o 
  -6   8   2      536.79      441.78     40.73 o 
  -5   8   2        5.86        6.95     15.35 o 
  -4   8   2      723.82      746.71     37.96 o 
  -3   8   2        2.47       20.86     10.91 o 
  -2   8   2      217.48      273.67     15.98 o 
  -1   8   2      306.62      334.68     14.40 o 
   0   8   2     1034.32      919.07     20.33 o 
   1   8   2      216.89      295.16     17.23 o 
   2   8   2     1439.35     1360.94     33.85 o 
   3   8   2      814.38      734.05     22.87 o 
   4   8   2        0.81       -2.38      7.42 o 
   5   8   2      552.13      477.41     18.55 o 
   6   8   2      121.98      157.43     15.84 o 
   7   8   2      765.52      808.44     30.73 o 
   8   8   2       10.11       24.90     11.82 o 
   9   8   2        8.94       22.14     13.05 o 
  -6   9   2       10.73       45.92     33.09 o 
  -5   9   2     1072.45     1261.32     90.83 o 
  -4   9   2        8.56       68.13     28.84 o 
  -3   9   2     3529.75     3270.65     82.67 o 
  -2   9   2       29.01       37.13     11.56 o 
  -1   9   2      434.50      505.03     18.12 o 
   0   9   2      925.90      918.22     29.43 o 
   1   9   2      487.36      539.56     18.37 o 
   2   9   2     2337.20     2204.80     50.74 o 
   3   9   2      139.80      175.14     13.90 o 
   4   9   2      330.83      333.61     16.45 o 
   5   9   2       43.43       23.16     10.29 o 
   6   9   2      197.73      213.88     15.92 o 
   7   9   2      464.59      467.18     23.41 o 
   8   9   2      373.95      362.17     32.72 o 
   9   9   2      260.33      247.47     44.75 o 
  -6  10   2      287.25      324.30     56.06 o 
  -5  10   2       11.97       30.40     28.62 o 
  -4  10   2       74.37      134.03     30.62 o 
  -3  10   2      361.26      486.49     30.90 o 
  -2  10   2      181.61      247.42     22.46 o 
  -1  10   2       31.71       34.06     11.96 o 
   0  10   2      199.24      384.98     44.62 o 
   1  10   2      359.13      342.68     23.35 o 
   2  10   2        0.00       30.60     11.67 o 
   3  10   2      914.74     1148.65     50.24 o 
   4  10   2      663.19      626.72     25.11 o 
   5  10   2     1745.62     1597.30     47.85 o 
   6  10   2       10.78        7.10     10.56 o 
   7  10   2      657.80      549.54     25.96 o 
   8  10   2        1.22       25.09     12.73 o 
   9  10   2       29.22       29.56     21.74 o 
  -5  11   2      376.09      465.44     44.01 o 
  -4  11   2      126.47      135.41     33.21 o 
  -3  11   2      198.62      256.85     25.35 o 
  -2  11   2       76.48       58.67     21.62 o 
  -1  11   2      253.11      211.62     28.22 o 
   0  11   2      168.52      221.71     28.31 o 
   1  11   2      393.18      415.00     21.02 o 
   2  11   2      758.28      756.61     28.75 o 
   3  11   2        4.00       11.21     13.45 o 
   4  11   2       66.93       78.28     15.77 o 
   5  11   2       87.14      103.37     21.31 o 
   6  11   2      610.98      539.53     36.51 o 
   7  11   2      631.76      954.91     35.88 o 
   8  11   2      769.18      723.23     46.23 o 
  -4  12   2       74.82       70.73     38.55 o 
  -3  12   2       88.06      123.28     32.23 o 
  -2  12   2      396.95      491.81     43.38 o 
  -1  12   2      112.02      160.37     27.54 o 
   0  12   2       35.35       25.40     21.49 o 
   1  12   2       20.31       13.64     20.01 o 
   2  12   2        6.67       63.64     17.79 o 
   3  12   2      642.99      679.11     41.39 o 
   4  12   2      248.20      348.70     34.25 o 
   5  12   2      529.50      581.48     40.51 o 
   6  12   2      374.70      348.20     28.34 o 
   7  12   2        1.68       38.49     12.80 o 
  -3  13   2        7.71       -3.08     24.08 o 
  -2  13   2      379.98      349.88     39.89 o 
  -1  13   2       13.23      -11.37     21.44 o 
   0  13   2        1.15       20.37     22.08 o 
   1  13   2       32.66       28.48     30.45 o 
   2  13   2        1.73       10.95     28.00 o 
   3  13   2       41.51       84.16     21.42 o 
   4  13   2      262.43      229.88     30.32 o 
   5  13   2       93.36       70.16     22.28 o 
   6  13   2      395.39      415.15     40.94 o 
  -1  14   2      256.07      247.98     37.76 o 
   0  14   2      101.84      190.44     46.59 o 
   1  14   2      289.66      435.14     61.69 o 
   2  14   2       82.02      158.22     43.47 o 
   3  14   2      141.62      115.48     41.93 o 
   4  14   2      236.00      358.14     46.21 o 
   5  14   2       12.86       89.46     60.38 o 
  -3 -14   3      190.50      260.34     78.63 o 
  -2 -14   3      176.07      240.21     32.92 o 
  -1 -14   3      662.97      737.28     72.85 o 
   0 -14   3       43.14      104.39     42.17 o 
  -5 -13   3      175.58      266.04     41.07 o 
  -4 -13   3     1060.45      953.30     75.50 o 
  -3 -13   3        3.45       58.26     19.70 o 
  -2 -13   3       18.86       17.56     16.83 o 
  -1 -13   3       17.10       38.95     18.70 o 
   0 -13   3      296.11      280.27     52.64 o 
   1 -13   3       41.73       52.09     37.78 o 
   2 -13   3      790.09      871.73     76.79 o 
  -6 -12   3      208.29      189.83     22.67 o 
  -5 -12   3      125.42      137.33     19.49 o 
  -4 -12   3       92.27      105.06     19.54 o 
  -3 -12   3     1020.66      881.70     38.93 o 
  -2 -12   3        0.13       28.23     16.23 o 
  -1 -12   3     1589.79     1703.28    137.30 o 
   0 -12   3      125.07      126.15     22.91 o 
   1 -12   3      191.63      335.27     51.50 o 
   2 -12   3        5.51      -13.87     26.13 o 
   3 -12   3       82.21      111.80     38.54 o 
  -7 -11   3      119.33      117.22     24.49 o 
  -6 -11   3      132.38      136.09     19.91 o 
  -5 -11   3      274.60      323.90     35.83 o 
  -4 -11   3      174.17      197.69     20.17 o 
  -3 -11   3       12.50       16.16     10.86 o 
  -2 -11   3      241.99      170.45     18.01 o 
  -1 -11   3      227.67      238.19     20.96 o 
   0 -11   3     1898.91     1780.10     76.35 o 
   1 -11   3      266.03      260.92     49.51 o 
   2 -11   3      716.10      736.51     48.91 o 
   3 -11   3      373.63      460.17     40.29 o 
   4 -11   3       41.26       52.82     20.58 o 
   5 -11   3      132.98      135.72     41.30 o 
  -8 -10   3       50.06       56.63     22.31 o 
  -7 -10   3      276.46      276.68     26.59 o 
  -6 -10   3       30.11      134.10     17.97 o 
  -5 -10   3      231.46      218.86     21.43 o 
  -4 -10   3       13.99       21.23     10.53 o 
  -3 -10   3      662.53      610.56     24.57 o 
  -2 -10   3       12.30       19.04      9.60 o 
  -1 -10   3      696.18      586.14     22.67 o 
   0 -10   3      156.40      210.70     18.72 o 
   1 -10   3       42.77       30.82     11.44 o 
   2 -10   3      396.76      375.30     22.21 o 
   3 -10   3       96.47      190.90     25.17 o 
   4 -10   3       86.70      141.63     37.05 o 
   5 -10   3      166.34      166.31     41.28 o 
  -8  -9   3      125.26      111.22     15.90 o 
  -7  -9   3      313.53      332.76     27.72 o 
  -6  -9   3      672.06      646.64     32.54 o 
  -5  -9   3      317.86      251.38     21.46 o 
  -4  -9   3      659.28      588.15     25.60 o 
  -3  -9   3      374.94      389.81     25.41 o 
  -2  -9   3      116.67      161.85     13.35 o 
  -1  -9   3      225.03      179.32     13.25 o 
   0  -9   3     1316.23     1208.45     32.77 o 
   1  -9   3     1408.48     1457.46     31.89 o 
   2  -9   3       61.28       70.96     10.57 o 
   3  -9   3      105.61       87.68     17.23 o 
   4  -9   3        8.69       77.05     30.84 o 
   5  -9   3      254.29      276.43     36.92 o 
   6  -9   3      156.97      209.96     31.38 o 
  -9  -8   3      408.72      420.72     66.73 o 
  -8  -8   3       51.92       54.88     14.39 o 
  -7  -8   3      474.69      637.58     33.06 o 
  -6  -8   3      147.34      174.56     33.40 o 
  -5  -8   3      742.75      670.09     26.28 o 
  -4  -8   3       49.32       88.09     17.31 o 
  -3  -8   3      189.27      203.68     14.76 o 
  -2  -8   3      623.78      615.14     24.59 o 
  -1  -8   3      271.43      363.48     11.93 o 
   0  -8   3     1900.90     1854.79     37.13 o 
   1  -8   3      533.02      515.60     18.91 o 
   2  -8   3      104.89      141.85     14.46 o 
   3  -8   3      417.34      392.13     14.91 o 
   4  -8   3      355.75      336.03     14.86 o 
   5  -8   3      157.89      232.50     22.76 o 
   6  -8   3        6.35       16.46     25.20 o 
   7  -8   3      224.33      190.47     29.57 o 
  -9  -7   3       51.91       53.91     13.55 o 
  -8  -7   3       93.96       81.14     14.84 o 
  -7  -7   3       44.90       32.80     13.88 o 
  -6  -7   3      655.16      685.30     27.54 o 
  -5  -7   3     1856.16     1694.55     48.57 o 
  -4  -7   3      274.66      290.34     17.46 o 
  -3  -7   3      754.38      712.20     24.70 o 
  -2  -7   3       88.47      102.31      7.48 o 
  -1  -7   3     2589.32     2412.39     44.11 o 
   0  -7   3      491.66      539.32     15.11 o 
   1  -7   3     2849.91     3162.59    100.71 o 
   2  -7   3     1421.38     1401.46     31.68 o 
   3  -7   3       10.86       27.35      6.59 o 
   4  -7   3       24.64       67.30     18.44 o 
   5  -7   3      116.03      138.09     29.01 o 
   6  -7   3      284.15      342.63     27.31 o 
   7  -7   3       50.45       79.75     31.78 o 
  -9  -6   3      403.50      438.52     27.38 o 
  -8  -6   3      434.52      393.59     35.20 o 
  -7  -6   3       95.23       99.43     17.30 o 
  -6  -6   3       63.75       40.91     10.32 o 
  -5  -6   3      522.13      460.97     20.84 o 
  -4  -6   3      374.98      352.06     17.42 o 
  -3  -6   3     1515.82     1584.55     31.12 o 
  -2  -6   3     4711.95     4370.90     75.38 o 
  -1  -6   3       50.55       99.88      6.04 o 
   0  -6   3     3694.75     3287.74     63.72 o 
   1  -6   3      150.27      170.75      9.23 o 
   2  -6   3      443.35      433.00     16.95 o 
   3  -6   3      775.52      658.40     18.89 o 
   4  -6   3      189.40      138.84     12.41 o 
   5  -6   3     1144.04     1167.44     32.57 o 
   6  -6   3       17.10       47.11     15.02 o 
   7  -6   3       63.46       45.13     16.41 o 
   8  -6   3        2.61       43.17     16.46 o 
 -10  -5   3       60.70       64.91     22.13 o 
  -9  -5   3        0.57       21.50     13.30 o 
  -8  -5   3      852.23      705.48     29.05 o 
  -7  -5   3      270.37      267.97     19.21 o 
  -6  -5   3     1652.41     1546.68     45.45 o 
  -5  -5   3      320.27      305.84     15.65 o 
  -4  -5   3       39.25       62.92      6.46 o 
  -3  -5   3       80.99       63.01      5.14 o 
  -2  -5   3       22.97       61.24      6.63 o 
  -1  -5   3     3087.60     3900.95     82.93 o 
   0  -5   3     2505.28     2576.85     98.63 o 
   1  -5   3     3955.71     3522.99     69.12 o 
   2  -5   3     1082.37     1136.60     28.88 o 
   3  -5   3       54.52       19.18      6.05 o 
   4  -5   3       28.35       29.23      6.81 o 
   5  -5   3       75.14       98.14     11.05 o 
   6  -5   3     1275.33     1076.28     42.21 o 
   7  -5   3      234.44      250.97     24.57 o 
   8  -5   3      577.50      539.13     33.67 o 
 -10  -4   3       20.13       25.02     21.55 o 
  -9  -4   3      720.56      704.82     30.27 o 
  -8  -4   3      750.72      709.07     28.85 o 
  -7  -4   3      768.53      860.11     30.22 o 
  -6  -4   3        7.12       50.54      9.40 o 
  -5  -4   3      309.62      338.79     12.26 o 
  -4  -4   3     1687.46     1907.98     34.29 o 
  -3  -4   3       19.48       10.35      3.50 o 
  -2  -4   3     2352.97     2293.88     41.20 o 
  -1  -4   3      107.39       99.26      5.01 o 
   0  -4   3       81.39       69.02      4.71 o 
   1  -4   3      201.12      191.50     10.73 o 
   2  -4   3     1435.55     1567.29     32.15 o 
   3  -4   3     2783.48     2644.26     46.88 o 
   4  -4   3       97.61      100.44      9.34 o 
   5  -4   3      411.72      334.14     16.09 o 
   7  -4   3      130.61      134.74     19.27 o 
   8  -4   3      233.45      217.00     34.29 o 
   9  -4   3      399.31      366.04     48.63 o 
 -10  -3   3        0.71       80.61     21.57 o 
  -9  -3   3        4.45       -7.35     12.40 o 
  -8  -3   3      575.68      561.37     22.48 o 
  -7  -3   3      421.99      427.60     16.58 o 
  -6  -3   3       68.74       80.12      8.44 o 
  -5  -3   3     1797.89     1896.37     37.49 o 
  -4  -3   3       21.77       21.67      4.87 o 
  -3  -3   3      986.47     1085.19     20.55 o 
  -2  -3   3       84.72      116.25      6.35 o 
  -1  -3   3     1273.19     1370.08     22.16 o 
   0  -3   3     1297.98     1335.35     26.82 o 
   1  -3   3      290.47      350.43     14.64 o 
   2  -3   3      570.40      428.14     13.05 o 
   3  -3   3     2797.70     3147.91     60.35 o 
   4  -3   3      132.43      190.91     11.08 o 
   5  -3   3        5.55        4.24      5.92 o 
   6  -3   3      267.01      244.50     21.80 o 
   7  -3   3      371.37      381.43     23.77 o 
   8  -3   3       11.79       30.31     16.19 o 
   9  -3   3       75.75       50.32     19.11 o 
 -10  -2   3      381.10      308.79     34.05 o 
  -9  -2   3       12.32       41.73     13.59 o 
  -8  -2   3     1663.77     1709.15     44.19 o 
  -7  -2   3      131.97      184.57     15.43 o 
  -6  -2   3       18.29       14.92      8.39 o 
  -5  -2   3      358.16      388.52     12.42 o 
  -4  -2   3       23.75       28.71      5.29 o 
  -3  -2   3       71.89       88.75      5.31 o 
  -2  -2   3      401.44      438.54     10.72 o 
  -1  -2   3      226.96      216.99      6.08 o 
   0  -2   3     2036.98     2225.88     41.43 o 
   1  -2   3     2394.24     2469.16     46.19 o 
   2  -2   3      869.43      904.00     19.30 o 
   3  -2   3     4534.01     4651.77     78.69 o 
   4  -2   3      175.76      196.18      9.21 o 
   5  -2   3        4.44       13.42      6.62 o 
   6  -2   3       11.89       22.04      7.95 o 
   7  -2   3     1239.54     1187.40     33.78 o 
   8  -2   3      534.37      576.60     26.20 o 
   9  -2   3      284.17      339.20     29.76 o 
 -10  -1   3      117.42      127.92     57.91 o 
  -9  -1   3       44.66       38.83     18.20 o 
  -8  -1   3       97.55      110.72     14.12 o 
  -7  -1   3     1487.20     1381.75     36.39 o 
  -6  -1   3      470.15      438.20     15.64 o 
  -5  -1   3     1629.59     1548.41     30.91 o 
  -4  -1   3     1847.68     2035.74     38.08 o 
  -3  -1   3      115.14      129.61      5.92 o 
  -2  -1   3     2360.81     2308.61     37.66 o 
  -1  -1   3     5149.38     5606.21     87.17 o 
   0  -1   3    10418.41    10245.56    156.94 o 
   1  -1   3    13961.80    13902.75    212.35 o 
   2  -1   3      242.37      262.03      5.91 o 
   3  -1   3     2093.85     2068.10     41.21 o 
   4  -1   3      426.56      537.37     24.24 o 
   5  -1   3      291.97      268.32     11.64 o 
   6  -1   3        7.42        9.94      7.39 o 
   7  -1   3      430.05      414.64     17.24 o 
   8  -1   3       77.82       60.90     12.34 o 
   9  -1   3        0.27       15.72     13.05 o 
  10  -1   3       63.53      111.16     21.41 o 
 -10   0   3      239.85      279.11     37.16 o 
  -9   0   3      452.47      472.37     32.80 o 
  -8   0   3      898.66      809.56     27.60 o 
  -7   0   3      208.59      284.62     16.37 o 
  -6   0   3       79.11      111.05     10.18 o 
  -5   0   3     1011.14      913.23     18.49 o 
  -4   0   3       44.66       55.59      7.11 o 
  -3   0   3     5676.68     5704.10     84.71 o 
  -2   0   3     1628.97     1668.99     26.42 o 
  -1   0   3     8578.97     9359.22    135.49 o 
   0   0   3       52.11       49.34      3.38 o 
   1   0   3    12791.04    13439.49    171.80 o 
   2   0   3     1891.41     1805.87     26.31 o 
   3   0   3     3054.78     3068.02     49.17 o 
   4   0   3     5366.10     5258.29     82.69 o 
   5   0   3      327.81      334.39     11.08 o 
   6   0   3      777.55      672.59     20.31 o 
   7   0   3       68.44       67.77     10.54 o 
   8   0   3     1053.25     1021.96     29.02 o 
   9   0   3      351.19      342.78     21.22 o 
  10   0   3       17.31       38.50     15.55 o 
  -9   1   3       19.41       16.09     15.68 o 
  -8   1   3      631.55      579.56     27.02 o 
  -7   1   3     1426.20     1288.94     40.69 o 
  -6   1   3     2158.76     1886.94     45.68 o 
  -5   1   3      785.11      649.40     25.05 o 
  -4   1   3     2429.36     2420.65     40.58 o 
  -3   1   3     3337.13     3193.77     50.96 o 
  -2   1   3      117.70      174.65      5.04 o 
  -1   1   3    15706.39    16354.54    254.33 o 
   0   1   3    13457.83    13260.54    236.08 o 
   1   1   3    16858.39    19375.49    292.86 o 
   2   1   3      509.59      359.81      7.95 o 
   3   1   3       13.02       12.91      3.00 o 
   4   1   3      193.53      236.14      8.79 o 
   5   1   3     1570.13     1600.62     36.26 o 
   6   1   3      234.39      266.58     13.94 o 
   7   1   3     1127.70     1056.32     27.98 o 
   8   1   3       42.52      125.03     13.97 o 
   9   1   3       93.26      125.09     23.25 o 
  10   1   3      324.51      304.37     24.86 o 
  -9   2   3      355.54      368.36     30.22 o 
  -8   2   3       28.72       74.77     17.21 o 
  -7   2   3     1105.09     1060.43     31.06 o 
  -6   2   3        9.28       50.24     10.98 o 
  -5   2   3      360.02      287.72     12.01 o 
  -4   2   3       84.38       90.89      6.23 o 
  -3   2   3     3202.50     3001.87     45.41 o 
  -2   2   3      143.42      147.38      6.54 o 
  -1   2   3     2875.19     2838.86     57.46 o 
   0   2   3      548.42      399.69     13.69 o 
   1   2   3     1086.85     1305.40     20.74 o 
   2   2   3    10568.67    10769.69    139.54 o 
   3   2   3       39.73       65.45      4.15 o 
   4   2   3     4735.70     4887.74     72.93 o 
   5   2   3      429.40      515.61     20.11 o 
   6   2   3        5.86       -0.11      6.41 o 
   7   2   3       32.12       30.93      8.60 o 
   8   2   3      828.06      741.96     23.72 o 
   9   2   3      364.36      353.40     21.40 o 
  10   2   3        2.25        1.46     13.74 o 
  -9   3   3      155.43      169.74     27.08 o 
  -8   3   3      134.69      140.79     20.63 o 
  -7   3   3       10.36       30.47     11.65 o 
  -6   3   3      647.89      557.56     19.89 o 
  -5   3   3        0.29        0.35      6.32 o 
  -4   3   3       95.85      112.94     19.73 o 
  -3   3   3     3332.02     3443.02     54.51 o 
  -2   3   3      731.04      752.42     18.85 o 
  -1   3   3     3387.79     3275.68     60.42 o 
   0   3   3       72.54       88.91      4.32 o 
   1   3   3      637.98      627.15     12.44 o 
   2   3   3      822.20      829.93     13.85 o 
   3   3   3      370.53      379.95      8.65 o 
   4   3   3        1.23       10.72      4.72 o 
   5   3   3     3280.50     3195.00     53.37 o 
   6   3   3       18.84        5.23      6.59 o 
   7   3   3      442.80      624.47     32.12 o 
   8   3   3       66.79       56.63     11.43 o 
   9   3   3       64.74       55.21     14.46 o 
  10   3   3      642.96      585.52     29.65 o 
  -9   4   3      140.60      189.87     31.45 o 
  -8   4   3      302.71      300.02     26.94 o 
  -7   4   3       49.80      119.50     18.55 o 
  -6   4   3      182.99      218.15     17.23 o 
  -5   4   3      217.15      183.71     12.31 o 
  -4   4   3      105.16       77.06      8.22 o 
  -3   4   3      306.59      341.82     37.02 o 
  -2   4   3     2204.02     2356.67     44.70 o 
  -1   4   3      183.99      242.56      7.97 o 
   0   4   3      324.26      236.37      6.39 o 
   1   4   3     2802.61     3234.87     51.49 o 
   2   4   3     3353.95     2987.80     48.67 o 
   3   4   3      200.00      323.90     11.33 o 
   4   4   3     2458.39     2561.59     40.72 o 
   5   4   3      617.31      696.58     16.62 o 
   6   4   3      125.29      167.96     31.38 o 
   7   4   3      446.23      419.35     16.07 o 
   8   4   3       42.17       56.28     12.21 o 
   9   4   3      173.80      173.39     28.30 o 
  10   4   3       41.81       49.87     14.51 o 
  -8   5   3      230.19      275.35     33.95 o 
  -7   5   3       63.14       89.31     22.73 o 
  -6   5   3      367.52      358.83     20.69 o 
  -5   5   3      673.88      763.20     26.78 o 
  -4   5   3       75.36      122.66     12.88 o 
  -3   5   3       72.59       50.18      7.43 o 
  -2   5   3      493.09      534.21     27.87 o 
  -1   5   3     5476.97     5127.42     79.66 o 
   0   5   3     5124.42     5480.59    100.60 o 
   1   5   3      131.29      111.76      8.32 o 
   2   5   3     3635.83     4038.64     69.42 o 
   3   5   3      182.13      151.66      8.16 o 
   4   5   3      334.65      326.45     11.78 o 
   5   5   3      814.71      688.26     16.57 o 
   6   5   3      343.00      371.68     15.08 o 
   7   5   3       30.21       44.29     10.67 o 
   8   5   3       21.93        8.74     10.43 o 
   9   5   3       14.55       34.14     13.02 o 
  10   5   3       11.22       56.45     34.58 o 
  -8   6   3       86.47       80.44     23.78 o 
  -7   6   3       12.86       26.32     18.63 o 
  -6   6   3        6.80       -9.56     14.54 o 
  -5   6   3        0.82        2.10     11.52 o 
  -4   6   3      532.64      474.55     19.74 o 
  -3   6   3       53.90       77.92      8.05 o 
  -2   6   3     2029.91     1860.45     34.40 o 
  -1   6   3       42.52      105.74      5.51 o 
   0   6   3      148.27      164.53      8.80 o 
   1   6   3       86.89       26.47      4.09 o 
   2   6   3      162.99       95.12      7.51 o 
   3   6   3     4978.82     4689.76     81.30 o 
   4   6   3      372.08      346.89     21.12 o 
   5   6   3     4407.61     4785.94    110.46 o 
   6   6   3      105.94      123.81     10.77 o 
   7   6   3      508.13      464.51     19.46 o 
   8   6   3      452.49      495.63     23.38 o 
   9   6   3       73.21       39.81     16.40 o 
  10   6   3      374.04      408.33     55.58 o 
  -8   7   3      142.48      185.83     63.64 o 
  -7   7   3      350.68      413.64     64.80 o 
  -6   7   3      237.07      243.01     30.61 o 
  -5   7   3      662.02      633.97     59.94 o 
  -4   7   3       40.42       69.26     12.96 o 
  -3   7   3      312.50      321.09     72.94 o 
  -2   7   3     2231.73     2148.98     44.23 o 
  -1   7   3     1384.42     1334.84     24.31 o 
   0   7   3     3097.84     2903.54     51.53 o 
   1   7   3      578.05      492.98     12.75 o 
   2   7   3     1375.40     1458.21     28.90 o 
   3   7   3       71.04      137.07      8.89 o 
   4   7   3      335.31      327.14     15.23 o 
   5   7   3       73.00       82.19      9.58 o 
   6   7   3      170.77      183.28     14.83 o 
   7   7   3      868.83      838.80     27.04 o 
   8   7   3      108.94      106.13     15.05 o 
   9   7   3       91.48       92.54     17.65 o 
  10   7   3       19.65       28.71     28.31 o 
  -7   8   3       91.51      125.15     40.44 o 
  -6   8   3        4.85       70.87     34.08 o 
  -5   8   3      113.71      173.06     40.00 o 
  -4   8   3     1439.50     1310.59     56.39 o 
  -3   8   3      346.16      371.07     34.19 o 
  -2   8   3      491.75      440.49     20.08 o 
  -1   8   3      800.92      815.64     20.96 o 
   0   8   3      305.06      386.05     12.39 o 
   1   8   3     2841.19     2888.08     60.45 o 
   2   8   3       62.62      127.81     10.22 o 
   3   8   3     5648.00     4927.67    102.27 o 
   4   8   3      130.74      149.35     14.13 o 
   5   8   3       95.57       89.08     10.77 o 
   6   8   3        8.03       18.87      7.39 o 
   7   8   3      896.44      794.02     30.01 o 
   8   8   3     1219.96     1030.45     36.76 o 
   9   8   3       71.23       77.01     16.68 o 
  -6   9   3      104.03       92.97     38.16 o 
  -5   9   3       70.10      103.55     35.57 o 
  -4   9   3      342.30      421.85     51.39 o 
  -3   9   3     2136.19     2042.91     56.54 o 
  -2   9   3      559.85      548.50     25.70 o 
  -1   9   3       42.52       92.59     11.99 o 
   0   9   3       34.82       42.03      9.91 o 
   1   9   3        1.77       -0.53      7.76 o 
   2   9   3       51.61       63.22     14.13 o 
   3   9   3      264.58      273.45     15.03 o 
   4   9   3     1662.97     1481.35     38.33 o 
   5   9   3       38.86       56.39      9.73 o 
   6   9   3     1472.55     1399.93     38.24 o 
   7   9   3       20.51       12.91     10.38 o 
   8   9   3       32.00       59.66     13.54 o 
   9   9   3      194.70      150.51     36.42 o 
  -6  10   3       67.02      165.69     31.85 o 
  -5  10   3       29.40       52.93     23.51 o 
  -4  10   3      288.58      393.78     37.63 o 
  -3  10   3        1.45       11.63     21.12 o 
  -2  10   3       60.50       90.86     13.35 o 
  -1  10   3      546.31      576.63     27.46 o 
   0  10   3       85.50      119.71     13.33 o 
   1  10   3     2406.95     2391.16     62.94 o 
   2  10   3      100.35      105.30     13.09 o 
   3  10   3     1677.60     1635.16     41.26 o 
   4  10   3      114.65      116.19     12.14 o 
   5  10   3       30.74       61.14     17.54 o 
   6  10   3       19.30       37.02      9.57 o 
   7  10   3      229.67      242.25     19.90 o 
   8  10   3      186.31      175.30     18.72 o 
   9  10   3       47.22      121.87     36.77 o 
  -5  11   3       20.59       55.62     25.12 o 
  -4  11   3       27.79       18.93     23.77 o 
  -3  11   3       87.37       83.23     19.26 o 
  -2  11   3      456.28      526.31     40.19 o 
  -1  11   3       79.24       71.41     21.60 o 
   0  11   3        1.64       14.09     18.56 o 
   1  11   3       91.09       92.73     13.48 o 
   2  11   3      112.66      147.75     15.37 o 
   3  11   3        3.03        8.11     17.65 o 
   4  11   3      521.54      584.85     56.54 o 
   5  11   3      316.90      294.73     23.35 o 
   6  11   3       15.00       36.50     11.20 o 
   7  11   3        7.05       22.38     11.54 o 
   8  11   3        1.82       29.69     15.13 o 
  -4  12   3        5.37      -32.85     32.85 o 
  -3  12   3      278.94      351.87     40.16 o 
  -2  12   3       17.70       41.43     29.09 o 
  -1  12   3       50.65       74.12     22.56 o 
   0  12   3      323.37      365.98     48.36 o 
   1  12   3      127.25      209.43     37.78 o 
   2  12   3     1008.90      949.72     41.29 o 
   3  12   3      160.76      145.88     40.29 o 
   4  12   3      978.35      788.24     68.91 o 
   5  12   3       14.82       58.19     19.27 o 
   6  12   3       19.10       36.68     14.24 o 
   7  12   3       33.70       60.89     14.85 o 
  -3  13   3        0.58       21.55     36.37 o 
  -2  13   3      247.41      305.46     46.73 o 
  -1  13   3      325.23      320.80     38.70 o 
   0  13   3       81.73      107.66     26.91 o 
   1  13   3       94.46      102.50     27.01 o 
   2  13   3       72.35      163.12     41.44 o 
   3  13   3      372.25      464.49     53.67 o 
   4  13   3       34.37       38.60     19.44 o 
   5  13   3      554.32      622.65     43.08 o 
   6  13   3       79.99      129.26     27.82 o 
  -1  14   3       82.82       67.18     32.22 o 
   0  14   3      539.22      601.86     71.94 o 
   1  14   3       10.13      190.70     47.10 o 
   2  14   3     1970.47     2014.96    129.69 o 
   3  14   3        8.28       -9.47     26.83 o 
   4  14   3      132.39      130.13     26.29 o 
   5  14   3       45.42       51.64     22.18 o 
  -2 -14   4      131.93      156.67     28.99 o 
  -1 -14   4        1.08       40.13     34.14 o 
  -5 -13   4        7.28       17.22     17.59 o 
  -4 -13   4      683.14      599.81     35.87 o 
  -3 -13   4        9.32       79.71     30.18 o 
  -2 -13   4      791.59      765.57     95.51 o 
  -1 -13   4        1.77       29.75     23.35 o 
   0 -13   4      165.35      271.05     51.56 o 
   1 -13   4       13.09      -19.19     28.19 o 
  -6 -12   4      134.88      109.96     24.76 o 
  -5 -12   4      311.23      357.33     32.07 o 
  -4 -12   4       29.76       69.45     16.19 o 
  -3 -12   4      302.44      299.57     24.84 o 
  -2 -12   4       13.53       71.80     13.66 o 
  -1 -12   4      368.60      317.45     33.01 o 
   0 -12   4      212.46      273.22     30.71 o 
   1 -12   4      273.41      436.97     57.73 o 
   2 -12   4      301.57      364.98     55.12 o 
  -7 -11   4        6.80       18.54     19.09 o 
  -6 -11   4      141.67      120.87     19.12 o 
  -5 -11   4      309.99      325.92     26.22 o 
  -4 -11   4      805.86      767.59     35.54 o 
  -3 -11   4       34.51       42.28     13.12 o 
  -2 -11   4      252.11      249.70     21.50 o 
  -1 -11   4      386.19      481.68     26.74 o 
   0 -11   4      256.95      302.84     64.05 o 
   1 -11   4      111.11      120.04     21.47 o 
   2 -11   4       14.95      124.21     29.64 o 
   3 -11   4       39.42       64.15     30.24 o 
   4 -11   4       22.04       68.12     20.55 o 
  -8 -10   4       14.16       51.27     20.87 o 
  -7 -10   4       11.44       29.85     13.81 o 
  -6 -10   4       49.83       20.43     12.53 o 
  -5 -10   4       48.50       60.74     13.66 o 
  -4 -10   4      613.66      552.47     28.48 o 
  -3 -10   4       28.50       39.00     11.27 o 
  -2 -10   4      172.61      247.02     17.21 o 
  -1 -10   4      513.74      490.11     20.79 o 
   0 -10   4      256.63      429.06     25.85 o 
   1 -10   4       72.49       75.46     11.02 o 
   2 -10   4      155.93      196.28     13.30 o 
   3 -10   4      279.25      288.48     23.97 o 
   4 -10   4       52.00       76.84     26.17 o 
   5 -10   4      187.05      218.65     41.48 o 
  -8  -9   4      260.13      303.93     33.08 o 
  -7  -9   4      174.71      168.29     21.19 o 
  -6  -9   4       69.13       82.38     16.11 o 
  -5  -9   4       87.77      104.73     15.38 o 
  -4  -9   4        0.56       13.60      8.13 o 
  -3  -9   4      875.95      699.59     25.96 o 
  -2  -9   4        8.28       12.87      7.88 o 
  -1  -9   4      901.66      929.11     53.31 o 
   0  -9   4       50.48       56.04     11.67 o 
   1  -9   4        3.39       11.74      6.36 o 
   2  -9   4      219.44      233.72     19.57 o 
   3  -9   4        8.19       11.18      5.97 o 
   4  -9   4      518.05      508.97     23.49 o 
   5  -9   4        8.61        4.10     16.10 o 
   6  -9   4      395.86      412.83     40.95 o 
  -9  -8   4      186.41      198.48     38.23 o 
  -8  -8   4      170.70      167.01     20.00 o 
  -7  -8   4        8.28        7.98     12.46 o 
  -6  -8   4     1573.71     1409.19     44.83 o 
  -5  -8   4      473.11      443.88     21.53 o 
  -4  -8   4     2111.49     1780.34     49.95 o 
  -3  -8   4        5.70        6.63      7.43 o 
  -2  -8   4      155.78      136.59     12.27 o 
  -1  -8   4       42.18       36.90      7.12 o 
   0  -8   4     3411.56     3091.04     57.54 o 
   1  -8   4      217.40      270.55     13.70 o 
   2  -8   4      507.07      474.25     14.24 o 
   3  -8   4       45.96       20.93      6.56 o 
   4  -8   4      151.41      146.82     14.73 o 
   5  -8   4      723.00      650.76     32.71 o 
   6  -8   4       10.09       31.53     22.34 o 
   7  -8   4      510.14      468.56     42.89 o 
  -9  -7   4      215.73      201.93     20.22 o 
  -8  -7   4      155.56      179.42     18.35 o 
  -7  -7   4      296.70      335.68     27.00 o 
  -6  -7   4       10.07       25.58     10.67 o 
  -5  -7   4     1039.10     1051.08     34.75 o 
  -4  -7   4      520.06      454.99     20.39 o 
  -3  -7   4     5187.03     5658.35    164.42 o 
  -2  -7   4       62.62       92.76      9.02 o 
  -1  -7   4     4113.43     3649.97     60.68 o 
   0  -7   4      122.38      142.07      8.97 o 
   1  -7   4     1024.97     1027.13     26.79 o 
   2  -7   4     1127.05     1049.20     24.10 o 
   3  -7   4      133.48      196.74     12.90 o 
   4  -7   4     2088.19     1791.46     39.50 o 
   5  -7   4       73.03       33.92     13.75 o 
   6  -7   4      159.19      284.80     25.39 o 
   7  -7   4       16.67       13.63     18.45 o 
  -9  -6   4      295.89      352.86     29.49 o 
  -8  -6   4      304.98      358.52     23.63 o 
  -7  -6   4       48.04       36.69     13.86 o 
  -6  -6   4      577.32      554.79     24.25 o 
  -5  -6   4      277.27      272.96     18.09 o 
  -4  -6   4      748.73      663.88     27.91 o 
  -3  -6   4      505.08      467.87     14.56 o 
  -2  -6   4      452.25      611.60     21.05 o 
  -1  -6   4     1381.37     1211.90     22.99 o 
   0  -6   4     3130.87     2908.54     57.44 o 
   1  -6   4      560.17      444.95     13.02 o 
   2  -6   4       40.01       24.91      5.97 o 
   3  -6   4      348.31      360.34     14.09 o 
   4  -6   4      384.17      503.12     20.38 o 
   5  -6   4     1348.34     1258.75     34.64 o 
   6  -6   4      788.49      699.53     33.79 o 
   7  -6   4      503.66      516.17     31.18 o 
   8  -6   4      112.65      132.83     25.69 o 
  -9  -5   4       75.80       72.67     15.79 o 
  -8  -5   4      131.82      156.28     17.56 o 
  -7  -5   4      412.94      456.56     22.32 o 
  -6  -5   4      242.23      429.86     40.16 o 
  -5  -5   4      637.23      652.35     21.65 o 
  -4  -5   4      604.17      795.44     48.20 o 
  -3  -5   4     1296.64     1298.01     26.69 o 
  -2  -5   4     4090.25     3965.08     68.83 o 
  -1  -5   4      454.57      609.74     27.07 o 
   0  -5   4      185.60      165.60     11.97 o 
   1  -5   4     1418.16     1357.68     29.20 o 
   2  -5   4      830.47      763.97     19.40 o 
   3  -5   4       13.23       19.62      6.21 o 
   4  -5   4      743.69      655.53     20.44 o 
   5  -5   4        4.31       42.44      8.83 o 
   6  -5   4      228.45      310.07     20.79 o 
   7  -5   4      494.70      446.70     29.70 o 
   8  -5   4      196.87      167.00     26.08 o 
 -10  -4   4      582.27      492.06     62.17 o 
  -9  -4   4        9.75       23.06     13.45 o 
  -8  -4   4       44.49       88.86     14.51 o 
  -7  -4   4      142.82      143.71     15.23 o 
  -6  -4   4      312.89      301.59     16.52 o 
  -5  -4   4      276.80      328.66     23.20 o 
  -4  -4   4      231.10      263.52      9.71 o 
  -3  -4   4     1308.25     1453.96     92.49 o 
  -2  -4   4     2542.15     2789.74     49.51 o 
  -1  -4   4     2400.01     2465.54     40.89 o 
   0  -4   4      512.82      620.62     15.23 o 
   1  -4   4     1999.62     1865.99     40.96 o 
   2  -4   4      157.80      196.86      9.20 o 
   3  -4   4       17.20       16.07      4.27 o 
   4  -4   4       25.11       40.97     11.88 o 
   5  -4   4      539.04      572.95     27.10 o 
   6  -4   4     2892.20     2714.32     76.84 o 
   7  -4   4       17.48       11.96     13.23 o 
   8  -4   4      330.51      360.25     36.03 o 
   9  -4   4       75.23       70.35     19.66 o 
 -10  -3   4        4.68       43.77     18.83 o 
  -9  -3   4      514.85      480.09     26.75 o 
  -8  -3   4      270.96      336.37     25.79 o 
  -7  -3   4       24.71       22.67      9.27 o 
  -6  -3   4      832.29      756.71     23.63 o 
  -5  -3   4        2.12       -3.86      5.12 o 
  -4  -3   4     1165.26     1202.08     28.04 o 
  -3  -3   4       73.62       95.88      5.37 o 
  -2  -3   4     1983.27     1738.49     32.19 o 
  -1  -3   4      857.17      875.63     18.81 o 
   0  -3   4      560.03      572.24     11.43 o 
   1  -3   4        6.07       16.20      3.59 o 
   2  -3   4      122.93      154.16      9.36 o 
   3  -3   4     2005.50     1784.72     31.04 o 
   4  -3   4      217.87      237.01     11.26 o 
   5  -3   4      904.60      849.08     25.43 o 
   6  -3   4       42.85       90.41     11.56 o 
   7  -3   4       94.53       98.12     29.81 o 
   8  -3   4        0.07       37.23     15.58 o 
   9  -3   4      288.20      301.23     29.13 o 
 -10  -2   4      120.81       98.54     34.79 o 
  -9  -2   4        0.10        3.53     13.23 o 
  -8  -2   4       28.20       21.02     11.40 o 
  -7  -2   4     1178.99     1289.93     34.59 o 
  -6  -2   4       15.65       41.98      7.83 o 
  -5  -2   4     1989.25     1976.83     41.68 o 
  -4  -2   4       57.42       63.64      6.51 o 
  -3  -2   4       44.77       75.03      5.57 o 
  -2  -2   4       88.12       85.81      5.26 o 
  -1  -2   4     7439.76     7580.96    110.99 o 
   0  -2   4     4209.62     3910.45     70.51 o 
   1  -2   4     1908.77     1909.59     31.38 o 
   2  -2   4     3080.22     3156.58     50.32 o 
   3  -2   4      529.73      487.04     14.48 o 
   4  -2   4       82.31      102.44     12.46 o 
   5  -2   4      214.65      171.74     11.24 o 
   6  -2   4     1160.22     1060.02     27.26 o 
   7  -2   4     1708.26     1555.11     37.48 o 
   8  -2   4      433.79      402.70     25.81 o 
   9  -2   4      118.87      136.06     22.00 o 
 -10  -1   4      544.68      522.29     44.56 o 
  -9  -1   4      476.30      473.45     31.05 o 
  -8  -1   4      383.80      404.93     22.67 o 
  -7  -1   4      443.80      443.29     16.63 o 
  -6  -1   4      307.47      376.24     16.26 o 
  -5  -1   4      737.58      828.78     19.69 o 
  -4  -1   4     7938.56     8332.05    139.05 o 
  -3  -1   4     1488.58     1591.07     27.99 o 
  -2  -1   4      428.41      464.92     10.94 o 
  -1  -1   4      244.41      478.46     19.89 o 
   0  -1   4     1267.23     1128.92     19.13 o 
   1  -1   4     5387.04     4854.30     75.31 o 
   2  -1   4      125.32      124.08      4.51 o 
   3  -1   4     3087.97     2992.99     45.36 o 
   4  -1   4       63.76       79.64      7.87 o 
   5  -1   4      689.56      621.98     18.35 o 
   6  -1   4       58.77      100.41     19.09 o 
   7  -1   4      473.89      515.14     18.90 o 
   8  -1   4      246.80      278.22     18.72 o 
   9  -1   4       96.93      120.38     17.42 o 
  10  -1   4      391.70      336.87     25.59 o 
 -10   0   4        3.76       58.01     36.18 o 
  -9   0   4      135.64      128.20     20.87 o 
  -8   0   4      171.72      207.23     24.69 o 
  -7   0   4     1675.86     1652.66     38.06 o 
  -6   0   4       79.48       53.88      8.71 o 
  -5   0   4      498.83      484.55     13.35 o 
  -4   0   4      611.03      743.68     23.83 o 
  -3   0   4     2035.64     2177.59     37.71 o 
  -2   0   4      157.20      158.04      7.75 o 
  -1   0   4     2414.34     2284.34     32.91 o 
   0   0   4     7522.13     8817.57    135.16 o 
   1   0   4      128.12      154.37      5.22 o 
   2   0   4      871.12      807.83     12.80 o 
   3   0   4     2336.11     2699.98     49.80 o 
   4   0   4     3036.03     3085.08     50.62 o 
   5   0   4     1676.93     1764.43     32.38 o 
   6   0   4     1375.11     1335.47     31.65 o 
   7   0   4      713.83      613.82     20.33 o 
   8   0   4      354.18      393.62     19.47 o 
   9   0   4      342.99      313.73     20.73 o 
  10   0   4        9.47       30.73     14.47 o 
  -9   1   4      146.56      187.59     23.20 o 
  -8   1   4     1158.11     1092.26     38.54 o 
  -7   1   4        8.46       -5.28      8.67 o 
  -6   1   4       41.66       88.78     24.10 o 
  -5   1   4     1179.97     1252.05     28.21 o 
  -4   1   4     5219.32     5084.76     80.18 o 
  -3   1   4     1890.13     1857.88     34.52 o 
  -2   1   4      114.66      110.93      4.73 o 
  -1   1   4     7417.39     7206.01    112.50 o 
   0   1   4       24.61       29.50      4.96 o 
   1   1   4     4717.04     4776.83     62.18 o 
   2   1   4     1565.51     2093.27     30.59 o 
   3   1   4     2826.87     2856.47     41.29 o 
   4   1   4      780.99      787.85     15.45 o 
   5   1   4      262.70      287.84      9.88 o 
   6   1   4        6.06        9.96      6.62 o 
   7   1   4      764.66      735.04     22.34 o 
   8   1   4      927.70     1014.91     28.92 o 
   9   1   4       69.62       82.34     14.52 o 
  10   1   4      468.36      476.38     29.34 o 
  -9   2   4        0.81       14.59     15.98 o 
  -8   2   4        6.21       32.41     15.03 o 
  -7   2   4      558.88      534.60     24.57 o 
  -6   2   4      443.36      409.52     16.91 o 
  -5   2   4       29.07       27.49      6.77 o 
  -4   2   4      167.79      143.95      7.24 o 
  -3   2   4     1511.02     1714.94     27.61 o 
  -2   2   4     1137.53     1036.22     18.21 o 
  -1   2   4     2544.54     2497.56     46.93 o 
   0   2   4    15062.54    15282.66    218.33 o 
   1   2   4       85.94      114.65      4.98 o 
   2   2   4       17.37       36.82      3.10 o 
   3   2   4       22.40       41.99      3.52 o 
   4   2   4     1002.00     1044.32     21.68 o 
   5   2   4     1146.92     1198.83     22.46 o 
   6   2   4      120.05      186.98     11.79 o 
   7   2   4      471.98      461.93     17.31 o 
   8   2   4       70.87       57.42     10.85 o 
   9   2   4      444.09      479.81     24.14 o 
  10   2   4        0.09       -6.10     12.92 o 
  -9   3   4       14.72       40.14     17.11 o 
  -8   3   4      327.47      335.19     27.59 o 
  -7   3   4      222.08      259.16     19.90 o 
  -6   3   4       25.48       59.68     11.73 o 
  -5   3   4      420.20      406.94     16.59 o 
  -4   3   4       12.43       26.80      6.91 o 
  -3   3   4     6331.21     5999.97     92.59 o 
  -2   3   4      715.80      724.91     16.41 o 
  -1   3   4       63.54       61.79      6.37 o 
   0   3   4        8.71       53.76      4.15 o 
   1   3   4      354.21      287.87     11.60 o 
   2   3   4      777.66      750.60     13.03 o 
   3   3   4     1228.24     1122.42     17.66 o 
   4   3   4     2125.13     2226.59     35.94 o 
   5   3   4      424.15      401.59     12.11 o 
   6   3   4      213.27      247.09     12.18 o 
   7   3   4      233.51      228.05     14.03 o 
   8   3   4      770.69      689.53     24.71 o 
   9   3   4       15.04       18.09     12.16 o 
  10   3   4        1.56        8.64     12.87 o 
  -9   4   4       24.19       40.63     36.09 o 
  -8   4   4      248.24      186.69     38.53 o 
  -7   4   4        1.18        9.98     12.56 o 
  -6   4   4     2742.46     2494.06     65.55 o 
  -5   4   4      200.40      146.45     24.19 o 
  -4   4   4      131.45      137.66      9.61 o 
  -3   4   4       53.35       24.18      5.08 o 
  -2   4   4      916.16      719.71     17.71 o 
  -1   4   4      736.97      607.67     14.75 o 
   0   4   4     3519.35     3193.54     51.60 o 
   1   4   4     5213.76     5545.62     87.69 o 
   2   4   4      853.54      929.32     26.67 o 
   3   4   4      279.96      228.32      7.35 o 
   4   4   4       74.12      106.97      7.30 o 
   5   4   4     1042.86     1033.97     21.67 o 
   6   4   4      459.62      503.72     15.86 o 
   7   4   4      215.53      310.95     15.25 o 
   8   4   4      604.10      681.89     27.55 o 
   9   4   4       37.59       39.35     14.00 o 
  10   4   4      158.40       89.36     17.24 o 
  -8   5   4      112.46      162.87     28.90 o 
  -7   5   4      196.66      210.61     28.85 o 
  -6   5   4      152.37      212.25     21.66 o 
  -5   5   4      446.96      384.99     18.62 o 
  -4   5   4     2210.90     1910.31     49.65 o 
  -3   5   4     1306.81     1156.48     28.35 o 
  -2   5   4      995.87      878.63     23.75 o 
  -1   5   4      579.89      581.28     14.70 o 
   0   5   4      417.73      315.28      9.02 o 
   1   5   4      420.14      414.89      9.76 o 
   2   5   4     1118.21      912.71     19.37 o 
   3   5   4     1344.32     1299.80     24.26 o 
   4   5   4     5189.73     4993.35     71.12 o 
   5   5   4     2612.17     2726.60     52.35 o 
   6   5   4      303.11      310.71     14.92 o 
   7   5   4      830.60      967.81     28.71 o 
   8   5   4      765.57      677.05     27.68 o 
   9   5   4      477.25      482.41     25.17 o 
  10   5   4       33.59       40.85     16.22 o 
  -8   6   4      291.08      288.18     42.16 o 
  -7   6   4       42.46      145.78     28.16 o 
  -6   6   4     1173.22     1002.61     53.76 o 
  -5   6   4       21.87       20.50     12.65 o 
  -4   6   4        7.12       27.58     10.28 o 
  -3   6   4     1050.62      963.73     31.95 o 
  -2   6   4      481.43      500.73     12.94 o 
  -1   6   4     7387.49     7786.40    218.18 o 
   0   6   4     1207.75     1154.07     25.38 o 
   1   6   4     3212.62     3188.29     51.78 o 
   2   6   4     2649.37     2599.98     46.92 o 
   3   6   4     1605.54     1406.43     28.67 o 
   4   6   4     2473.60     2319.53     40.72 o 
   5   6   4     1077.10     1041.39     26.01 o 
   6   6   4     1455.72     1408.30     33.24 o 
   7   6   4       35.99       36.86      9.80 o 
   8   6   4      117.74      156.48     16.42 o 
   9   6   4       42.77       40.29     13.44 o 
  10   6   4      289.22      288.66     49.69 o 
  -8   7   4       30.62       60.45     29.44 o 
  -7   7   4        0.37       24.99     21.35 o 
  -6   7   4       24.56       24.17     17.87 o 
  -5   7   4     1052.91     1055.47     78.21 o 
  -4   7   4      267.45      237.71     23.48 o 
  -3   7   4        7.83       11.66     12.75 o 
  -2   7   4      491.78      410.15     19.31 o 
  -1   7   4      110.84      185.83      9.42 o 
   0   7   4     2746.59     2974.67     59.79 o 
   1   7   4       72.73       77.63      7.83 o 
   2   7   4     2291.54     1869.13     35.68 o 
   3   7   4       73.83       92.20      8.80 o 
   4   7   4     2434.54     2410.84     48.81 o 
   5   7   4       41.12       56.48      8.98 o 
   6   7   4       66.80       64.31      9.24 o 
   7   7   4     2407.86     2163.05     52.32 o 
   8   7   4      158.87      187.13     17.34 o 
   9   7   4      918.46     1010.31     55.47 o 
  10   7   4       35.51       82.44     33.95 o 
  -7   8   4       32.40       86.67     37.65 o 
  -6   8   4      219.27      259.73     48.12 o 
  -5   8   4       61.59      114.20     37.07 o 
  -4   8   4       25.13       53.80     17.54 o 
  -3   8   4     1079.37     1177.35     42.22 o 
  -2   8   4       43.40      163.69     18.59 o 
  -1   8   4     1530.74     1429.31     35.61 o 
   0   8   4      296.10      237.69     12.50 o 
   1   8   4      718.76      597.32     21.39 o 
   2   8   4     1224.29     1235.40     31.32 o 
   3   8   4      228.17      268.94     14.94 o 
   4   8   4      395.20      319.65     16.42 o 
   5   8   4      173.14      155.26     11.59 o 
   6   8   4      202.44      208.32     13.64 o 
   7   8   4       26.83       51.25     10.63 o 
   8   8   4      380.83      340.93     23.02 o 
   9   8   4       49.30       64.13     28.71 o 
  -6   9   4      178.18      180.16     45.00 o 
  -5   9   4       49.39       95.39     35.31 o 
  -4   9   4      554.04      686.08     44.16 o 
  -3   9   4     1038.34      893.95     36.56 o 
  -2   9   4       47.99       47.12     10.72 o 
  -1   9   4      689.21      707.49     25.76 o 
   0   9   4     1118.75     1170.85     31.28 o 
   1   9   4        6.40       15.81      9.31 o 
   2   9   4     1350.05     1235.95     37.79 o 
   3   9   4      560.88      481.36     18.49 o 
   4   9   4       10.02       17.21      8.02 o 
   5   9   4       44.46       42.02      8.61 o 
   6   9   4        3.71       16.50      8.05 o 
   7   9   4      347.98      322.08     21.67 o 
   8   9   4       70.85       67.59     14.27 o 
   9   9   4        9.24       62.03     30.11 o 
  -6  10   4       20.76       84.13     28.45 o 
  -5  10   4      125.20      139.01     45.62 o 
  -4  10   4       10.56       59.96     21.57 o 
  -3  10   4      366.82      501.64     37.79 o 
  -2  10   4       71.23       75.39     12.85 o 
  -1  10   4       41.75       62.02     14.60 o 
   0  10   4      269.31      256.46     20.96 o 
   1  10   4      868.04      928.10     31.37 o 
   2  10   4     1048.93      890.28     31.03 o 
   3  10   4        0.16       20.84     10.04 o 
   4  10   4     1154.19     1060.59     31.13 o 
   5  10   4       40.55       44.05     10.92 o 
   6  10   4       36.26       47.67     10.51 o 
   7  10   4      574.31      516.85     24.74 o 
   8  10   4       24.83       38.61     13.85 o 
   9  10   4       12.14       44.39     27.09 o 
  -5  11   4        4.35       88.26     27.34 o 
  -4  11   4      295.81      320.38     36.57 o 
  -3  11   4      128.56      132.11     25.87 o 
  -2  11   4        0.85       63.32     21.91 o 
  -1  11   4       94.20      104.22     28.17 o 
   0  11   4       68.38       81.99     22.74 o 
   1  11   4      530.47      660.57     36.48 o 
   2  11   4      271.46      282.22     18.47 o 
   3  11   4     1706.46     1605.38     48.53 o 
   4  11   4       50.56      104.24     16.83 o 
   5  11   4      416.21      394.14     24.67 o 
   6  11   4      354.59      415.35     23.31 o 
   7  11   4       33.56       56.82     13.60 o 
   8  11   4      729.96      670.53     34.44 o 
  -4  12   4      161.13      164.75     49.50 o 
  -3  12   4      200.98      244.97     50.19 o 
  -2  12   4      916.06      972.35     55.65 o 
  -1  12   4      252.50      329.09     36.53 o 
   0  12   4      969.24      906.52     51.49 o 
   1  12   4        4.86       -3.26     18.11 o 
   2  12   4       20.91       42.57     14.49 o 
   3  12   4       28.68       23.21     17.34 o 
   4  12   4      389.54      454.87     59.73 o 
   5  12   4      300.59      389.36     37.27 o 
   6  12   4       39.38       30.64     15.49 o 
   7  12   4       18.81        9.52     15.25 o 
  -3  13   4       20.48       28.31     37.54 o 
  -2  13   4        6.81       -9.72     23.88 o 
  -1  13   4      364.17      372.83     40.74 o 
   0  13   4        3.48      -23.69     38.14 o 
   1  13   4     1363.76     1623.88     76.20 o 
   2  13   4       49.70       23.76     27.15 o 
   3  13   4      462.21      590.94     39.78 o 
   4  13   4      263.12      275.75     45.54 o 
   5  13   4        7.36       13.94     24.24 o 
   6  13   4      352.17      428.75     31.81 o 
  -1  14   4       34.60       -5.63     25.96 o 
   0  14   4      134.75      176.22     34.72 o 
   1  14   4      192.25      175.62     46.38 o 
   2  14   4      150.56      186.78     46.90 o 
   3  14   4       40.88       90.18     38.92 o 
   4  14   4      268.36      290.75     54.85 o 
   5  14   4      113.49      172.83     30.23 o 
   2  15   4       42.71      152.75     47.76 o 
  -4 -13   5      210.51      253.70     30.37 o 
  -3 -13   5       71.82      136.67     23.28 o 
  -2 -13   5       24.03       32.31     18.89 o 
  -1 -13   5      230.84      233.45     31.28 o 
   0 -13   5       10.64       59.17     34.05 o 
   1 -13   5      106.29      136.52     43.41 o 
  -6 -12   5      207.66      144.86     26.31 o 
  -5 -12   5        6.57       61.07     15.02 o 
  -4 -12   5      103.97      150.09     27.67 o 
  -3 -12   5       62.22       37.96     14.19 o 
  -2 -12   5       99.35       85.31     16.27 o 
  -1 -12   5      113.88      152.39     18.99 o 
   0 -12   5       37.88       75.11     20.32 o 
   1 -12   5       23.25       20.43     29.19 o 
  -7 -11   5       13.37       19.19     18.27 o 
  -6 -11   5      115.07       86.94     18.05 o 
  -5 -11   5      715.14      552.63     30.62 o 
  -4 -11   5       19.35       45.18     12.79 o 
  -3 -11   5      221.20      305.55     27.30 o 
  -2 -11   5      139.33      122.78     16.75 o 
  -1 -11   5        8.13       25.04     10.59 o 
   0 -11   5      229.88      286.29     22.96 o 
   1 -11   5       90.55      112.01     14.99 o 
   2 -11   5      880.01      839.67     69.48 o 
   4 -11   5      417.92      443.41     40.14 o 
  -8 -10   5      403.33      343.85     37.77 o 
  -7 -10   5      134.57      132.12     22.94 o 
  -6 -10   5      215.42      242.31     23.93 o 
  -5 -10   5       15.78       16.67     11.69 o 
  -4 -10   5      192.83      177.69     19.48 o 
  -3 -10   5       43.17       52.34     12.73 o 
  -2 -10   5      780.15      701.44     39.41 o 
  -1 -10   5      375.27      409.04     21.51 o 
   0 -10   5      359.09      397.38     21.73 o 
   1 -10   5      114.56      160.62     15.58 o 
   2 -10   5       23.75       29.85      7.00 o 
   3 -10   5      694.18      714.09     33.76 o 
   4 -10   5        9.63       34.97     16.34 o 
   5 -10   5      463.64      482.03     34.25 o 
  -8  -9   5      140.01      124.62     25.46 o 
  -7  -9   5      693.87      666.63     34.85 o 
  -6  -9   5       60.02       87.22     19.89 o 
  -5  -9   5     2367.76     2559.62     80.87 o 
  -4  -9   5      366.09      375.60     20.59 o 
  -3  -9   5      224.53      218.69     16.38 o 
  -2  -9   5       10.04       10.76      7.94 o 
  -1  -9   5       54.98       64.36      9.91 o 
   0  -9   5      688.89      591.83     24.22 o 
   1  -9   5     1063.59     1387.73     31.43 o 
   2  -9   5      861.64      804.67     25.09 o 
   3  -9   5       66.36       53.02      7.40 o 
   4  -9   5       47.01      126.41     16.57 o 
   5  -9   5        0.83       12.32     14.79 o 
   6  -9   5      264.53      265.45     27.01 o 
  -9  -8   5       81.69       74.60     31.03 o 
  -8  -8   5      293.56      302.70     28.91 o 
  -7  -8   5       24.70       55.75     15.88 o 
  -6  -8   5       20.53       38.00     11.53 o 
  -5  -8   5      357.61      368.55     31.38 o 
  -4  -8   5      950.32      909.80     31.32 o 
  -3  -8   5      255.60      266.09     17.05 o 
  -2  -8   5     2180.65     1931.61     51.53 o 
  -1  -8   5       77.02      102.30      9.21 o 
   0  -8   5      166.82      162.60     26.51 o 
   1  -8   5      858.74      880.78     24.05 o 
   2  -8   5        4.48       63.35      7.42 o 
   3  -8   5     1089.44     1002.35     23.30 o 
   4  -8   5      160.80      175.44     13.30 o 
   5  -8   5      532.19      653.21     33.80 o 
   6  -8   5       37.42       49.52     16.97 o 
   7  -8   5       60.99       69.51     22.87 o 
  -9  -7   5        7.49       38.56     17.34 o 
  -8  -7   5        1.92       12.93     11.90 o 
  -7  -7   5      600.97      581.95     31.62 o 
  -6  -7   5      147.75      152.96     17.78 o 
  -5  -7   5      385.63      409.79     20.70 o 
  -4  -7   5     1469.75     1318.42     39.65 o 
  -3  -7   5       74.73      105.42     11.72 o 
  -2  -7   5      642.10      617.39     35.71 o 
  -1  -7   5      867.62      972.71     29.37 o 
   0  -7   5      421.59      729.56     31.32 o 
   1  -7   5      795.83      716.34     20.06 o 
   2  -7   5       32.95       25.27      6.15 o 
   3  -7   5       15.93        5.24      5.95 o 
   4  -7   5      446.20      368.28     20.80 o 
   5  -7   5      687.02      669.79     32.68 o 
   6  -7   5      593.01      521.00     30.43 o 
   7  -7   5      213.95      243.82     26.44 o 
  -9  -6   5      131.30      159.47     19.45 o 
  -8  -6   5       77.65       78.37     15.21 o 
  -7  -6   5      137.71      167.28     20.03 o 
  -6  -6   5      159.32      153.61     15.84 o 
  -5  -6   5       28.33       64.76     11.41 o 
  -4  -6   5      150.24      305.22     43.81 o 
  -3  -6   5      579.23      545.82     18.21 o 
  -2  -6   5      291.43      408.01     28.01 o 
  -1  -6   5      328.11      312.69     17.54 o 
   0  -6   5       45.71      121.88      8.89 o 
   1  -6   5      726.02      776.95     18.94 o 
   2  -6   5       25.23       18.12      5.61 o 
   3  -6   5      471.41      386.60     14.54 o 
   4  -6   5      505.43      524.87     16.97 o 
   5  -6   5      236.61      194.08     17.10 o 
   6  -6   5        7.27        7.58     13.99 o 
   7  -6   5       97.34      133.53     21.93 o 
   8  -6   5      121.05      141.42     35.79 o 
  -9  -5   5        1.09       32.56     13.68 o 
  -8  -5   5      570.17      562.80     26.51 o 
  -7  -5   5      137.85      151.81     19.10 o 
  -6  -5   5     2034.87     1818.52     51.73 o 
  -5  -5   5      201.52      273.52     15.50 o 
  -4  -5   5     1595.51     1344.07     35.39 o 
  -3  -5   5       29.87       26.18      5.73 o 
  -2  -5   5       33.76       54.33      5.74 o 
  -1  -5   5      103.27      107.36      6.01 o 
   0  -5   5      250.96      224.27      7.59 o 
   1  -5   5      189.72      134.76      9.03 o 
   2  -5   5      182.04      186.61     11.48 o 
   3  -5   5      267.42      280.45     12.65 o 
   4  -5   5       70.86      114.52      9.65 o 
   5  -5   5      619.41      622.66     27.12 o 
   6  -5   5       14.45        4.99      9.31 o 
   7  -5   5      531.84      506.30     32.87 o 
   8  -5   5       41.63       42.32     17.39 o 
  -9  -4   5      514.98      549.86     48.51 o 
  -8  -4   5      209.52      217.91     19.58 o 
  -7  -4   5     1347.90     1197.41     38.00 o 
  -6  -4   5       89.68       88.80     10.94 o 
  -5  -4   5       12.42       41.23      8.79 o 
  -4  -4   5      594.85      629.62     17.10 o 
  -3  -4   5     3454.23     3752.66    125.49 o 
  -2  -4   5     2177.54     2222.43     40.68 o 
  -1  -4   5     2342.04     2082.14     38.26 o 
   0  -4   5      120.80      174.58     14.00 o 
   1  -4   5       21.48       57.22      6.44 o 
   2  -4   5     2487.19     2374.31     43.48 o 
   3  -4   5       98.79       85.96      5.97 o 
   4  -4   5     2120.08     1953.93     37.79 o 
   5  -4   5      211.25      243.50     14.78 o 
   6  -4   5      161.59      176.35     14.65 o 
   7  -4   5        2.67       16.11     10.74 o 
   8  -4   5      113.28       76.02     18.34 o 
   9  -4   5        1.60       53.39     18.65 o 
 -10  -3   5       60.62      104.45     32.10 o 
  -9  -3   5      141.68      170.23     23.50 o 
  -8  -3   5      367.12      360.21     20.33 o 
  -7  -3   5       25.12       35.10      9.97 o 
  -6  -3   5     3852.33     3925.19     95.59 o 
  -5  -3   5      195.68      233.46     11.82 o 
  -4  -3   5     1153.70     1222.37     36.40 o 
  -3  -3   5      502.11      489.23     13.40 o 
  -2  -3   5        1.55       -3.10      3.35 o 
  -1  -3   5     2569.94     2938.08     69.97 o 
   0  -3   5     3223.06     3261.13     55.76 o 
   1  -3   5      837.34      679.68     16.47 o 
   2  -3   5     2407.19     2409.10     37.73 o 
   3  -3   5      469.61      425.96     10.78 o 
   4  -3   5       17.61       43.28      8.75 o 
   5  -3   5     1940.61     1947.00     46.69 o 
   6  -3   5     1109.11      933.82     28.60 o 
   7  -3   5      572.64      764.00     30.60 o 
   8  -3   5      135.55      119.42     19.96 o 
   9  -3   5       39.21       33.99     22.51 o 
 -10  -2   5       28.89       63.94     32.65 o 
  -9  -2   5      229.91      243.11     23.49 o 
  -8  -2   5       79.70       72.35     13.79 o 
  -7  -2   5      103.18      136.35     14.25 o 
  -6  -2   5       31.23       22.72      6.93 o 
  -5  -2   5      883.70      889.92     22.91 o 
  -4  -2   5      449.84      507.77     14.87 o 
  -3  -2   5     6134.16     6290.56    105.93 o 
  -2  -2   5      724.62      733.22     15.88 o 
  -1  -2   5     2190.55     2388.47     65.35 o 
   0  -2   5       19.18       13.73      2.35 o 
   1  -2   5     2302.88     2336.29     38.22 o 
   2  -2   5     5100.31     5295.76     78.28 o 
   3  -2   5     1368.74     1314.92     25.92 o 
   4  -2   5     8988.00     8819.35    159.93 o 
   5  -2   5       13.32       19.81      8.11 o 
   6  -2   5      353.76      358.89     17.99 o 
   7  -2   5     1071.94      992.36     31.15 o 
   8  -2   5      212.48      219.47     20.56 o 
   9  -2   5      478.71      418.00     44.66 o 
  -9  -1   5       11.28       24.74     20.53 o 
  -8  -1   5      998.62      881.19     36.73 o 
  -7  -1   5      214.89      224.56     15.46 o 
  -6  -1   5      812.96      727.51     20.72 o 
  -5  -1   5     1718.94     2485.82     94.19 o 
  -4  -1   5      559.91      559.59     15.87 o 
  -3  -1   5       40.39       48.29      4.78 o 
  -2  -1   5        9.28       28.90      3.95 o 
  -1  -1   5       40.19       32.11      3.74 o 
   0  -1   5      468.94      619.34     19.49 o 
   1  -1   5     4311.92     4243.02     92.13 o 
   2  -1   5      115.55      157.77      5.07 o 
   3  -1   5      263.55      237.18      7.65 o 
   4  -1   5     2305.39     2522.97     77.03 o 
   5  -1   5     2837.13     2709.69     53.98 o 
   6  -1   5     2357.76     2110.24     45.28 o 
   7  -1   5      515.82      638.39     21.41 o 
   8  -1   5      552.04      492.37     22.29 o 
   9  -1   5       42.98       71.90     14.34 o 
  -9   0   5       93.29       80.95     23.48 o 
  -8   0   5       22.94       39.39     11.93 o 
  -7   0   5       72.40       88.93     12.36 o 
  -6   0   5       26.36       28.39      7.29 o 
  -5   0   5      576.41      527.69     16.57 o 
  -4   0   5     3221.33     3245.13     58.00 o 
  -3   0   5      262.69      230.49      7.80 o 
  -2   0   5     1772.82     1715.54     31.37 o 
  -1   0   5      946.91     1156.11     19.09 o 
   0   0   5      233.19      198.96      6.45 o 
   1   0   5     1022.83     1292.55     22.55 o 
   2   0   5     1595.80     1440.64     20.98 o 
   3   0   5     3576.61     3554.75     56.83 o 
   4   0   5      732.33      835.75     17.51 o 
   5   0   5      653.32      631.79     20.16 o 
   6   0   5       76.03      108.41     10.58 o 
   7   0   5      118.91      207.69     13.88 o 
   8   0   5      213.15      234.39     17.40 o 
   9   0   5      290.22      308.29     29.05 o 
  10   0   5       47.35       35.81     15.39 o 
  -9   1   5       95.06      116.85     20.30 o 
  -8   1   5       86.29      103.64     18.05 o 
  -7   1   5      615.77      638.19     24.88 o 
  -6   1   5      257.89      273.14     13.05 o 
  -5   1   5     1972.96     1900.39     39.43 o 
  -4   1   5     1176.63     1420.41     55.74 o 
  -3   1   5       25.45       28.35      4.48 o 
  -2   1   5      219.76      224.46      7.04 o 
  -1   1   5     8033.04     8343.93    121.70 o 
   0   1   5      171.11      268.33     12.79 o 
   1   1   5      660.94      940.30     14.98 o 
   2   1   5     2385.04     2150.27     29.99 o 
   3   1   5      339.97      298.40      7.45 o 
   4   1   5     2089.87     2177.41     35.03 o 
   5   1   5      224.12      390.85     24.75 o 
   6   1   5     1274.91     1218.26     29.80 o 
   7   1   5       52.66       56.14      9.67 o 
   8   1   5      209.50      248.50     16.29 o 
   9   1   5       17.51       30.82     11.75 o 
  10   1   5       23.20       40.51     14.14 o 
  -9   2   5      120.54      117.90     20.87 o 
  -8   2   5      475.26      459.15     29.69 o 
  -7   2   5      154.43      163.41     16.53 o 
  -6   2   5       35.14       26.94      8.78 o 
  -5   2   5      346.84      327.78     12.76 o 
  -4   2   5     8417.65     8142.63    125.48 o 
  -3   2   5      595.43      641.02     12.71 o 
  -2   2   5     2621.33     2646.93     56.94 o 
  -1   2   5     1327.76     1476.32     29.58 o 
   0   2   5       11.80       56.12      7.68 o 
   1   2   5       76.40       90.79      3.94 o 
   2   2   5      549.32      603.62     11.07 o 
   3   2   5      340.44      327.68      7.97 o 
   4   2   5     1226.33     1324.30     27.73 o 
   5   2   5       22.92       26.24      5.45 o 
   6   2   5      129.58      176.65     21.67 o 
   7   2   5       40.52       59.91      9.48 o 
   8   2   5       45.36       64.46     11.00 o 
   9   2   5      228.83      359.17     21.39 o 
  10   2   5       89.95       73.60     16.09 o 
  -9   3   5        4.00       20.92     21.20 o 
  -8   3   5       48.27       64.38     16.25 o 
  -7   3   5     1646.94     1591.74     48.20 o 
  -6   3   5      560.97      472.87     21.61 o 
  -5   3   5     1136.96     1230.03     68.65 o 
  -4   3   5       19.69       15.99      4.70 o 
  -3   3   5      734.40      807.00     25.10 o 
  -2   3   5      425.89      321.96     10.72 o 
  -1   3   5      314.53      244.69      8.55 o 
   0   3   5      817.72      818.99     20.88 o 
   1   3   5      771.75      717.04     13.24 o 
   2   3   5       96.27      157.47      5.57 o 
   3   3   5     1865.54     2136.73     35.95 o 
   4   3   5     3464.20     3238.72     47.72 o 
   5   3   5      729.49      758.77     17.46 o 
   6   3   5     1872.35     1737.92     35.37 o 
   7   3   5     1851.94     1696.35     39.13 o 
   8   3   5      403.87      428.24     20.19 o 
   9   3   5      175.30      165.13     17.92 o 
  10   3   5      182.14      202.47     21.09 o 
  -9   4   5      430.76      449.63     45.00 o 
  -8   4   5      100.68       83.07     24.54 o 
  -7   4   5        0.41        6.31     15.33 o 
  -5   4   5      880.46      792.77     27.28 o 
  -4   4   5     3317.82     2910.56     60.50 o 
  -3   4   5     1222.22     1290.26     54.90 o 
  -2   4   5     1838.49     1809.02     38.70 o 
  -1   4   5      535.43      547.41     14.35 o 
   0   4   5       19.26       49.50      5.67 o 
   1   4   5     2415.16     2249.40     34.91 o 
   2   4   5     1647.84     1787.82     27.22 o 
   3   4   5     1479.93     1302.69     22.50 o 
   4   4   5       42.19       64.93      5.43 o 
   5   4   5       10.98       22.85      5.36 o 
   6   4   5      227.62      225.28     12.90 o 
   7   4   5      587.71      511.39     19.74 o 
   8   4   5      713.92      718.00     28.64 o 
   9   4   5        2.06        5.66     11.95 o 
  10   4   5      236.95      233.09     21.47 o 
  -8   5   5        2.86       15.16     18.15 o 
  -7   5   5      911.08      898.05     51.03 o 
  -6   5   5      481.22      460.10     35.07 o 
  -5   5   5      250.80      242.87     20.15 o 
  -4   5   5       61.88       95.45     11.07 o 
  -3   5   5        1.53        3.46      6.22 o 
  -2   5   5     2454.41     2263.99     43.68 o 
  -1   5   5      831.39      766.86     18.40 o 
   0   5   5      667.44      501.78     12.36 o 
   1   5   5      155.30      145.92      6.28 o 
   2   5   5      179.83      198.01      6.74 o 
   3   5   5     2949.51     2914.11     45.39 o 
   4   5   5     2914.72     2908.82     61.70 o 
   5   5   5     2984.26     2779.67     44.98 o 
   6   5   5     1338.15     1271.11     33.39 o 
   7   5   5      555.05      664.81     25.94 o 
   8   5   5       25.44       10.27     11.73 o 
   9   5   5       17.27       14.64     11.87 o 
  10   5   5        3.59       27.75     17.01 o 
  -8   6   5       79.49      106.35     26.91 o 
  -7   6   5        0.87       20.28     21.42 o 
  -6   6   5       47.14       73.41     21.04 o 
  -5   6   5      739.59      716.05     33.04 o 
  -4   6   5      403.32      387.17     27.02 o 
  -3   6   5     1156.16     1078.40     60.06 o 
  -2   6   5        3.51        3.86     10.96 o 
  -1   6   5        1.51       12.78      5.85 o 
   0   6   5      389.10      578.40     13.98 o 
   1   6   5      745.39      653.21     13.90 o 
   2   6   5      306.56      244.31     14.52 o 
   3   6   5      339.40      296.36     10.05 o 
   4   6   5        1.39       -4.84      5.15 o 
   5   6   5      647.68      685.38     20.11 o 
   6   6   5      301.63      294.28     14.82 o 
   7   6   5      974.15     1007.76     30.04 o 
   8   6   5     1403.53     1238.24     47.40 o 
   9   6   5        6.44        4.49     10.98 o 
  10   6   5      142.00      135.60     37.62 o 
  -7   7   5        1.27       67.10     35.49 o 
  -6   7   5      310.50      313.64     50.38 o 
  -5   7   5      193.92      195.23     38.31 o 
  -4   7   5      185.78      264.40     25.46 o 
  -3   7   5       25.95       93.43     21.50 o 
  -2   7   5      501.35      506.81     21.40 o 
  -1   7   5      190.40      160.18     11.02 o 
   0   7   5      617.23      605.01     38.76 o 
   1   7   5       25.73       25.97      4.09 o 
   2   7   5        1.62       30.29      5.51 o 
   3   7   5      581.35      580.97     18.75 o 
   4   7   5     1667.28     1565.93     34.61 o 
   5   7   5     1123.02     1009.04     25.95 o 
   6   7   5      881.18      759.55     22.48 o 
   7   7   5       24.52       16.48      9.19 o 
   8   7   5       38.49       49.68     12.12 o 
   9   7   5       62.21       84.82     17.68 o 
  10   7   5       10.62       22.46     27.99 o 
  -7   8   5        2.18        4.98     29.51 o 
  -6   8   5       27.93       86.38     33.95 o 
  -5   8   5      694.20      928.52     74.63 o 
  -4   8   5      591.72      561.53     38.31 o 
  -3   8   5     1420.47     1316.73     46.09 o 
  -2   8   5     1336.44     1095.52     34.64 o 
  -1   8   5      955.66      911.63     41.71 o 
   0   8   5      220.17      244.53     16.07 o 
   1   8   5      241.48      327.99     51.35 o 
   2   8   5     1468.10     1305.71     32.81 o 
   3   8   5      244.72      292.19     15.18 o 
   4   8   5       11.05       29.54      7.75 o 
   5   8   5      256.65      245.39     13.73 o 
   6   8   5       27.33       28.01      8.43 o 
   7   8   5      287.30      421.75     29.13 o 
   8   8   5      964.09      787.35     35.83 o 
   9   8   5      182.24      169.71     21.75 o 
  -6   9   5      846.68      736.68     49.45 o 
  -5   9   5       23.88       82.41     24.49 o 
  -4   9   5       36.66       51.69     21.40 o 
  -3   9   5       56.03       94.60     16.68 o 
  -2   9   5       19.28       18.30     10.54 o 
  -1   9   5      584.79      630.24     24.59 o 
   0   9   5      140.73      196.39     12.45 o 
   1   9   5      524.81      456.74     20.49 o 
   2   9   5      483.14      918.99     64.78 o 
   3   9   5       95.74      114.14     11.05 o 
   4   9   5      263.89      301.88     14.46 o 
   5   9   5      533.54      533.18     18.40 o 
   6   9   5     1589.90     1524.60     36.97 o 
   7   9   5      155.83      149.00     14.52 o 
   8   9   5       88.01      102.09     17.22 o 
   9   9   5       20.96       26.80     16.14 o 
  -6  10   5      138.26      199.50     34.94 o 
  -5  10   5      247.93      240.66     34.21 o 
  -4  10   5      718.89      685.60     54.94 o 
  -3  10   5      427.89      491.00     38.52 o 
  -2  10   5      781.68      642.56     44.11 o 
  -1  10   5       27.49       27.65     13.61 o 
   0  10   5      683.81      796.30     34.45 o 
   1  10   5      944.99      869.65     29.94 o 
   2  10   5     1651.41     1528.17     45.30 o 
   3  10   5      840.53     1018.60     55.03 o 
   4  10   5      106.31       91.88     13.84 o 
   5  10   5      179.68      205.64     16.86 o 
   6  10   5       82.28       98.25     12.68 o 
   7  10   5      672.71      563.59     26.20 o 
   8  10   5      140.80      155.87     18.73 o 
   9  10   5      489.57      598.33     57.86 o 
  -5  11   5       22.06       61.10     24.62 o 
  -4  11   5       93.53       78.92     25.09 o 
  -3  11   5      491.60      561.02     40.91 o 
  -2  11   5      136.94      132.67     27.23 o 
  -1  11   5      688.42      688.11     43.22 o 
   0  11   5       59.84       77.91     22.88 o 
   1  11   5      153.23      141.92     19.23 o 
   2  11   5      201.50      267.99     19.68 o 
   3  11   5      176.01      262.87     20.28 o 
   4  11   5      937.60      916.03     39.96 o 
   5  11   5      397.62      444.73     28.22 o 
   6  11   5      828.60      792.07     48.56 o 
   7  11   5       39.19       56.15     13.77 o 
   8  11   5       27.31       63.59     15.87 o 
  -4  12   5      108.24       65.52     42.76 o 
  -3  12   5       37.18       28.96     37.27 o 
  -2  12   5       29.81       11.56     21.95 o 
  -1  12   5      174.80      120.53     30.37 o 
   0  12   5      501.31      584.49     43.15 o 
   1  12   5        1.49        2.26     19.84 o 
   2  12   5      216.60      301.04     34.55 o 
   3  12   5       11.05       29.04     14.20 o 
   4  12   5        2.49        1.60     15.03 o 
   5  12   5      414.51      503.47     51.50 o 
   6  12   5      180.51      170.16     21.05 o 
   7  12   5     1153.01     1253.99     71.52 o 
  -3  13   5      237.49      247.02     55.03 o 
  -2  13   5       89.95       67.18     27.61 o 
  -1  13   5      190.55      271.44     37.59 o 
   0  13   5       16.28        2.29     22.06 o 
   1  13   5      544.50      597.92     73.60 o 
   2  13   5       10.48       18.43     21.14 o 
   3  13   5       48.25      108.94     37.57 o 
   4  13   5       94.31      185.44     39.32 o 
   5  13   5        0.43        9.10     18.87 o 
   6  13   5      126.93      171.94     22.31 o 
   7  13   5      175.56      161.51     44.78 o 
  -1  14   5       84.51       37.84     27.76 o 
   0  14   5      207.63      287.58     50.37 o 
   1  14   5      210.82      338.68     75.65 o 
   2  14   5        3.57       36.60     36.36 o 
   3  14   5      206.02      200.75     47.96 o 
   4  14   5       37.74       88.02     37.32 o 
   5  14   5      113.40      164.01     29.59 o 
   2  15   5       98.22      238.83     49.05 o 
  -4 -13   6      314.77      289.93     33.02 o 
  -3 -13   6       87.57       88.25     18.44 o 
  -2 -13   6      220.27      291.40     82.22 o 
  -1 -13   6      326.44      399.86     64.75 o 
   0 -13   6      294.98      308.99     43.57 o 
   1 -13   6        0.69       38.76     34.61 o 
  -6 -12   6      130.93      156.12     41.38 o 
  -5 -12   6       34.28       93.38     29.79 o 
  -4 -12   6      897.86      897.07     41.43 o 
  -3 -12   6       12.22       22.16     13.50 o 
  -2 -12   6       51.59       87.01     16.63 o 
  -1 -12   6      202.33      224.87     22.67 o 
   0 -12   6      122.05      131.47     26.77 o 
   1 -12   6      643.95      778.00     47.63 o 
  -7 -11   6      234.17      248.64     33.39 o 
  -6 -11   6       65.72       85.61     18.40 o 
  -5 -11   6       67.39       73.36     16.81 o 
  -4 -11   6      501.03      700.71     45.57 o 
  -3 -11   6      197.75      191.09     27.50 o 
  -2 -11   6     1092.43     1013.66     42.22 o 
  -1 -11   6      282.33      412.34     26.87 o 
   0 -11   6      229.98      281.99     23.68 o 
   1 -11   6        4.98       16.14      9.83 o 
   2 -11   6        2.73       44.66     23.24 o 
   4 -11   6      777.39      664.84     45.60 o 
  -7 -10   6      275.52      265.26     24.10 o 
  -6 -10   6     1001.80      880.75     40.93 o 
  -5 -10   6       44.54       77.67     15.65 o 
  -4 -10   6      990.17      835.42     37.17 o 
  -3 -10   6       35.71       21.08     11.31 o 
  -2 -10   6        9.10       31.92     10.76 o 
  -1 -10   6     1414.09     1237.46     46.23 o 
   0 -10   6      109.72      149.77     15.48 o 
   1 -10   6     1056.56     1074.36     36.66 o 
   2 -10   6       49.33       43.71     11.07 o 
   3 -10   6      431.96      617.61     26.85 o 
   4 -10   6        0.40        8.99     13.50 o 
   5 -10   6       44.42       35.90     18.15 o 
  -8  -9   6       28.74       36.48     22.21 o 
  -7  -9   6      434.38      483.69     34.67 o 
  -6  -9   6       57.38       62.13     16.35 o 
  -5  -9   6       69.20       70.90     15.05 o 
  -4  -9   6      293.46      301.31     23.65 o 
  -3  -9   6      697.47      643.25     25.46 o 
  -2  -9   6       47.67       43.24      9.96 o 
  -1  -9   6       13.26       12.77      7.79 o 
   0  -9   6      276.22      319.42     22.74 o 
   1  -9   6       19.02       33.37      8.48 o 
   2  -9   6      789.78      652.61     21.50 o 
   3  -9   6      253.41      262.08     14.29 o 
   4  -9   6      521.91      486.34     22.43 o 
   5  -9   6       32.87       56.65     14.90 o 
   6  -9   6      104.07       82.06     19.64 o 
  -8  -8   6       69.14       89.17     18.82 o 
  -7  -8   6      141.45      164.78     21.87 o 
  -6  -8   6      274.76      300.25     26.03 o 
  -5  -8   6      873.53      694.73     28.03 o 
  -4  -8   6        0.47       25.91      9.63 o 
  -3  -8   6       29.16       26.47      9.14 o 
  -2  -8   6      290.98      259.70     24.28 o 
  -1  -8   6     1264.53     1244.01     30.16 o 
   0  -8   6      559.29      572.33     36.77 o 
   1  -8   6      931.71      791.49     29.26 o 
   2  -8   6      645.06      630.59     24.71 o 
   3  -8   6       68.02       60.99      8.50 o 
   4  -8   6       14.16       18.45      8.43 o 
   5  -8   6       37.44       55.12     11.84 o 
   6  -8   6      125.39      153.96     19.26 o 
  -9  -7   6       23.27       66.39     28.84 o 
  -8  -7   6      195.32      209.33     29.87 o 
  -7  -7   6      351.13      347.88     27.96 o 
  -6  -7   6      453.99      422.94     23.13 o 
  -5  -7   6        9.15       25.92      9.97 o 
  -4  -7   6      174.71      177.95     14.86 o 
  -3  -7   6       39.26       34.58      9.25 o 
  -2  -7   6      303.85      234.99     13.13 o 
  -1  -7   6     2312.40     2069.66     43.92 o 
   0  -7   6      172.27      346.37     49.86 o 
   1  -7   6     2333.11     2384.81     46.20 o 
   2  -7   6     1204.37     1151.81     26.67 o 
   3  -7   6      212.87      209.15     11.85 o 
   4  -7   6        0.69        0.47      6.56 o 
   5  -7   6      366.16      312.93     22.93 o 
   6  -7   6      151.21      223.91     26.97 o 
   7  -7   6        9.62       23.03     13.25 o 
  -9  -6   6      188.31      187.62     20.40 o 
  -8  -6   6       37.04       69.93     14.39 o 
  -7  -6   6      159.25      172.08     20.52 o 
  -6  -6   6       31.66       27.52     10.66 o 
  -5  -6   6     1515.28     1688.23     61.26 o 
  -4  -6   6        7.99        8.08      7.40 o 
  -3  -6   6      313.69      279.97     14.16 o 
  -2  -6   6      337.38      493.88     35.29 o 
  -1  -6   6      607.25      626.22     16.20 o 
   0  -6   6     2419.18     2043.85     35.98 o 
   1  -6   6       91.35      111.35      8.61 o 
   2  -6   6      899.09      826.16     22.27 o 
   3  -6   6      147.20      131.48      9.36 o 
   4  -6   6      107.67      526.33     45.48 o 
   5  -6   6       12.27       28.36      9.04 o 
   6  -6   6      460.38      426.87     29.53 o 
   7  -6   6      190.27      186.14     23.25 o 
   8  -6   6       67.03       70.47     18.88 o 
  -9  -5   6      138.44      157.37     24.77 o 
  -8  -5   6     1014.23      892.26     34.03 o 
  -7  -5   6       67.32       64.10     15.96 o 
  -6  -5   6      612.27      681.50     27.12 o 
  -5  -5   6      424.72      482.13     18.85 o 
  -4  -5   6      214.99      272.13     14.73 o 
  -3  -5   6     1626.36     1624.68     65.60 o 
  -2  -5   6     3598.56     3569.83     59.46 o 
  -1  -5   6      869.22      739.52     17.41 o 
   0  -5   6       99.14       74.12      5.37 o 
   1  -5   6      531.51      521.85     15.38 o 
   2  -5   6       74.52      131.58      8.92 o 
   3  -5   6     2351.08     2354.31     45.05 o 
   4  -5   6       18.28       20.13      6.66 o 
   5  -5   6     1291.68     1425.43     37.81 o 
   6  -5   6       26.20       67.74     13.03 o 
   7  -5   6       81.96       70.21     17.27 o 
   8  -5   6      218.57      218.26     25.72 o 
  -9  -4   6        0.21       26.61     14.09 o 
  -8  -4   6       33.51       68.24     24.63 o 
  -7  -4   6     1979.39     1912.44     63.75 o 
  -6  -4   6       25.98       21.08     10.11 o 
  -5  -4   6     1161.00     1167.06     32.02 o 
  -4  -4   6      538.36      589.42     24.03 o 
  -3  -4   6      105.25       92.67      7.54 o 
  -2  -4   6     1877.96     1927.11     34.25 o 
  -1  -4   6     1546.73     1716.10     48.36 o 
   0  -4   6     9467.84     8995.16    140.16 o 
   1  -4   6        3.98        6.99      4.15 o 
   2  -4   6      972.24      686.23     18.99 o 
   3  -4   6        8.06        6.75      4.15 o 
   4  -4   6      117.74       66.93      8.28 o 
   5  -4   6      190.83      207.68     14.04 o 
   6  -4   6      469.62      403.12     19.30 o 
   7  -4   6      792.55      666.45     28.92 o 
   8  -4   6      108.25      107.45     20.19 o 
   9  -4   6       18.58       53.03     18.29 o 
  -9  -3   6       41.38       33.41     28.88 o 
  -8  -3   6      372.43      376.21     23.64 o 
  -7  -3   6      403.24      506.30     26.60 o 
  -6  -3   6      101.86       96.90     15.55 o 
  -5  -3   6      315.38      368.71     17.82 o 
  -4  -3   6     2153.04     2133.97     40.64 o 
  -3  -3   6      429.98      431.13     12.80 o 
  -2  -3   6     1186.68     1219.87     23.25 o 
  -1  -3   6      145.86      186.02     13.69 o 
   0  -3   6      137.77      191.22      7.22 o 
   1  -3   6      386.25      459.94     10.56 o 
   2  -3   6     1606.60     1755.40     75.55 o 
   3  -3   6     4580.55     4468.39     67.88 o 
   4  -3   6      453.01      389.25     12.70 o 
   5  -3   6      417.58      445.24     22.26 o 
   6  -3   6      132.41      156.88     13.85 o 
   7  -3   6        0.85       15.43     11.47 o 
   8  -3   6      661.53      621.65     37.80 o 
   9  -3   6        1.51        3.54     18.83 o 
  -9  -2   6       12.98        9.14     13.14 o 
  -8  -2   6        6.03       22.26     12.90 o 
  -7  -2   6      868.77      847.90     33.94 o 
  -6  -2   6      716.63      769.40     31.68 o 
  -5  -2   6      298.87      343.71     12.56 o 
  -4  -2   6      327.83      394.78     15.48 o 
  -3  -2   6       55.15       92.08      7.36 o 
  -2  -2   6     2556.00     2509.61     45.31 o 
  -1  -2   6     1292.49     1238.13     21.16 o 
   0  -2   6     2846.85     2930.53     46.91 o 
   1  -2   6     1872.22     1755.64     29.88 o 
   2  -2   6      994.88     1226.07     44.01 o 
   3  -2   6       82.78      173.09      7.76 o 
   4  -2   6     1458.78     1516.44     30.63 o 
   5  -2   6        5.05       -4.22      7.50 o 
   6  -2   6      628.35      613.71     22.04 o 
   7  -2   6      337.26      312.18     25.73 o 
   8  -2   6       12.80       61.05     14.54 o 
   9  -2   6      143.96      174.55     23.75 o 
  -9  -1   6       54.95       91.42     23.86 o 
  -8  -1   6       57.68       71.51     15.64 o 
  -7  -1   6      496.55      465.28     18.76 o 
  -6  -1   6       80.21      120.64     11.13 o 
  -5  -1   6       16.75       20.37      6.57 o 
  -4  -1   6      829.56      767.18     19.75 o 
  -3  -1   6      951.00      981.33     20.71 o 
  -2  -1   6       39.11       63.11      4.58 o 
  -1  -1   6       47.07       75.51      4.36 o 
   1  -1   6     4972.33     4884.70     68.51 o 
   2  -1   6      892.39      886.87     15.99 o 
   3  -1   6     3788.22     4366.31    104.08 o 
   4  -1   6     5668.71     5488.26     86.70 o 
   5  -1   6      711.15      764.79     21.12 o 
   6  -1   6      125.55      219.29     13.25 o 
   7  -1   6       56.14       89.05     11.50 o 
   8  -1   6     1138.83     1051.97     32.91 o 
   9  -1   6       78.23       87.86     14.66 o 
  -9   0   6       59.28       61.42     21.49 o 
  -8   0   6      618.50      581.89     30.59 o 
  -7   0   6       32.37       13.87      7.65 o 
  -6   0   6     2326.88     2372.35     55.16 o 
  -5   0   6       28.71       31.83      7.70 o 
  -4   0   6     1204.32     1332.43     40.50 o 
  -3   0   6     3156.57     3700.09     73.72 o 
  -2   0   6      153.09      179.68      7.78 o 
  -1   0   6     1541.44     1810.40     49.21 o 
   0   0   6      119.71       75.86      4.73 o 
   1   0   6     3532.84     3392.83     54.11 o 
   2   0   6        1.02        8.91      2.87 o 
   3   0   6      242.03      218.73      6.93 o 
   4   0   6      184.75      403.11     31.24 o 
   5   0   6      217.08      290.42     13.54 o 
   6   0   6       44.79       25.90      7.99 o 
   7   0   6     1120.90     1360.51     33.85 o 
   8   0   6      131.15      188.60     16.02 o 
   9   0   6      163.38      151.71     18.10 o 
  10   0   6       55.87       69.78     20.78 o 
  -9   1   6      456.35      550.39     40.50 o 
  -8   1   6       95.83       75.15     16.26 o 
  -7   1   6      496.66      539.68     24.49 o 
  -6   1   6       96.31      117.88     11.20 o 
  -5   1   6      418.18      398.36     13.93 o 
  -4   1   6     1259.30     1218.65     23.28 o 
  -3   1   6     9217.87     9575.54    159.02 o 
  -2   1   6      786.67      877.81     16.90 o 
  -1   1   6     3986.80     4301.72    102.42 o 
   0   1   6     1055.05      992.93     18.02 o 
   1   1   6       25.04       38.38      3.73 o 
   2   1   6      831.91      872.71     14.12 o 
   3   1   6     1416.44     1447.77     24.51 o 
   4   1   6     7099.81     7525.27    110.71 o 
   5   1   6      616.52      641.20     17.47 o 
   6   1   6       47.08       54.65      9.36 o 
   7   1   6      845.35      826.10     24.24 o 
   8   1   6      293.41      316.35     17.76 o 
   9   1   6      518.98      544.62     24.49 o 
  10   1   6       98.46      100.96     19.42 o 
  -9   2   6        9.53       34.57     16.98 o 
  -8   2   6      499.61      448.53     28.19 o 
  -7   2   6      284.41      250.49     19.20 o 
  -6   2   6     2339.37     2205.39     61.28 o 
  -5   2   6       19.66       26.88      7.50 o 
  -4   2   6     1192.76     1252.22     23.75 o 
  -3   2   6        0.47        9.71      3.65 o 
  -2   2   6     1708.58     2046.07     43.27 o 
  -1   2   6     4520.99     3994.94     63.27 o 
   0   2   6      223.37      314.77      9.18 o 
   1   2   6     6242.89     6283.71     81.86 o 
   2   2   6       75.05       62.05      3.94 o 
   3   2   6      184.18      312.06      7.98 o 
   4   2   6      582.38      657.20     13.29 o 
   5   2   6      993.40      915.40     17.72 o 
   6   2   6      915.25      869.92     23.91 o 
   7   2   6     1416.20     1498.61     35.84 o 
   8   2   6      696.83      644.53     29.15 o 
   9   2   6       57.30      103.39     14.93 o 
  10   2   6      493.69      561.19     30.55 o 
  -9   3   6      148.19      153.21     43.26 o 
  -8   3   6        4.98       32.05     18.63 o 
  -7   3   6       72.46       74.85     13.61 o 
  -6   3   6       57.17       57.59     11.41 o 
  -5   3   6      787.39      728.06     25.87 o 
  -4   3   6     1466.54     1299.03     30.79 o 
  -3   3   6     1082.36      958.28     21.00 o 
  -2   3   6      440.66      397.56     12.79 o 
  -1   3   6       21.70       72.65      6.41 o 
   0   3   6      726.73      696.57     14.24 o 
   1   3   6     1674.53     1589.23     25.24 o 
   2   3   6     4190.78     3897.21     55.25 o 
   3   3   6     2172.12     2129.89     30.83 o 
   4   3   6     1184.36     1191.96     20.58 o 
   5   3   6       41.73      102.65      7.19 o 
   6   3   6      194.29      172.09     10.82 o 
   7   3   6      969.87      930.96     25.88 o 
   8   3   6       92.56       97.13     12.27 o 
   9   3   6      805.25      725.07     30.48 o 
  10   3   6        0.76       27.30     18.64 o 
  -8   4   6      269.03      322.60     36.24 o 
  -7   4   6      595.23      606.36     40.74 o 
  -6   4   6      239.87      291.44     19.29 o 
  -5   4   6      492.18      434.70     19.29 o 
  -4   4   6        0.10       27.38     14.23 o 
  -3   4   6      635.49      570.49     16.95 o 
  -2   4   6      310.40      342.44     10.72 o 
  -1   4   6     1834.93     1651.43     37.03 o 
   0   4   6      102.78      150.64      9.10 o 
   1   4   6       79.43      114.94      5.55 o 
   2   4   6     1331.02     1236.72     21.15 o 
   3   4   6      520.20      400.07     10.05 o 
   4   4   6     1758.52     1509.91     26.17 o 
   5   4   6     1349.31     1293.84     24.11 o 
   6   4   6      476.25      448.26     13.79 o 
   7   4   6      258.49      251.99     14.07 o 
   8   4   6      144.64      187.18     18.11 o 
   9   4   6       52.74       75.95     15.52 o 
  10   4   6      446.02      439.76     46.94 o 
  -8   5   6       14.81       26.77     28.00 o 
  -7   5   6      218.77      171.79     27.08 o 
  -6   5   6        3.63       29.94     16.70 o 
  -5   5   6      580.69      644.72     30.00 o 
  -4   5   6      617.79      531.35     32.25 o 
  -3   5   6        0.17       -1.60      5.83 o 
  -2   5   6     1045.72     1115.10     24.85 o 
  -1   5   6     1432.44     1367.26     32.37 o 
   0   5   6     3046.69     3156.14     55.93 o 
   1   5   6      879.80      710.90     16.52 o 
   2   5   6     1473.34     1215.70     21.04 o 
   3   5   6     3819.54     3584.95     54.92 o 
   4   5   6        5.69       34.56      5.47 o 
   5   5   6      861.08      815.84     17.52 o 
   6   5   6      503.06      441.32     17.66 o 
   7   5   6      678.57      681.49     32.34 o 
   8   5   6       87.87       75.83     13.85 o 
   9   5   6       21.45       52.08     13.33 o 
  10   5   6       39.60       64.16     23.09 o 
  -8   6   6      111.60      140.88     37.81 o 
  -7   6   6      513.67      652.47     65.27 o 
  -6   6   6      363.23      337.42     48.31 o 
  -5   6   6     1103.18     1036.17     56.69 o 
  -4   6   6       33.35       81.64     17.25 o 
  -3   6   6      347.10      306.54     28.90 o 
  -2   6   6       24.05       12.03      8.28 o 
  -1   6   6        7.41       25.92      5.39 o 
   0   6   6     2984.71     2661.20     48.26 o 
   1   6   6      757.55      962.08     18.84 o 
   2   6   6       73.51       94.58      5.64 o 
   3   6   6      752.83      762.69     17.06 o 
   4   6   6      381.43      322.87     11.91 o 
   5   6   6      281.31      308.23     14.78 o 
   6   6   6      643.02      634.39     21.61 o 
   7   6   6       10.60       33.78     10.79 o 
   8   6   6       84.22      168.32     38.62 o 
   9   6   6       68.81       67.48     17.01 o 
  10   6   6        3.95       40.58     20.38 o 
  -7   7   6       13.59       23.63     30.24 o 
  -6   7   6       68.18      137.84     38.46 o 
  -5   7   6       50.64       42.69     28.68 o 
  -4   7   6     1571.15     1565.19     53.95 o 
  -3   7   6      991.70     1088.54     40.02 o 
  -2   7   6     1664.09     1698.12     60.78 o 
  -1   7   6        8.86        0.06      5.11 o 
   0   7   6        1.21       60.49     10.26 o 
   1   7   6      589.46      518.48     14.20 o 
   2   7   6      857.11      789.70     15.80 o 
   3   7   6     1228.83     1059.03     25.15 o 
   4   7   6     2443.70     2330.55     47.64 o 
   5   7   6      202.99      202.94     12.80 o 
   7   7   6      234.57      216.91     15.76 o 
   8   7   6      683.44      623.54     26.97 o 
   9   7   6      154.54      168.27     18.47 o 
  10   7   6      163.30      279.39     49.83 o 
  -7   8   6      529.85      583.91     69.87 o 
  -6   8   6       70.66       90.29     34.71 o 
  -5   8   6      880.46      994.71     54.13 o 
  -4   8   6       44.20       77.72     40.20 o 
  -3   8   6      208.61      247.49     20.63 o 
  -2   8   6       95.75      204.06     35.97 o 
  -1   8   6      155.03      156.21     14.60 o 
   0   8   6      529.75      408.86     16.06 o 
   1   8   6       75.95       95.20     11.32 o 
   2   8   6       16.02       32.23      9.99 o 
   3   8   6      249.92      249.75     16.37 o 
   4   8   6     2211.13     2029.82     43.11 o 
   5   8   6      115.38      139.62     11.42 o 
   6   8   6     1011.29      883.47     25.28 o 
   7   8   6      408.61      494.55     34.72 o 
   8   8   6        4.87       43.71     12.26 o 
   9   8   6       12.81       29.87     14.30 o 
  -6   9   6      247.31      298.37     37.55 o 
  -5   9   6       45.96      110.01     26.03 o 
  -4   9   6     1241.90     1258.03     62.13 o 
  -3   9   6      437.94      452.10     36.91 o 
  -2   9   6       11.06       30.57     11.22 o 
  -1   9   6       79.53      177.41     15.28 o 
   0   9   6     2726.60     2614.17     67.23 o 
   1   9   6     1790.16     1758.41     48.96 o 
   2   9   6     1789.49     1605.97     46.24 o 
   3   9   6     1829.01     1605.76     40.04 o 
   4   9   6      294.64      275.84     14.20 o 
   5   9   6       42.08       63.10      9.48 o 
   6   9   6      162.17      173.59     13.64 o 
   7   9   6      108.99      121.37     13.90 o 
   8   9   6      441.33      410.86     28.70 o 
   9   9   6      151.28      111.59     27.07 o 
  -6  10   6       75.85      176.71     32.65 o 
  -5  10   6       46.97       75.30     25.91 o 
  -4  10   6      256.74      325.09     35.84 o 
  -3  10   6      101.49      123.10     24.38 o 
  -2  10   6     1331.98     1414.68     65.58 o 
  -1  10   6       38.16       54.51     15.29 o 
   0  10   6       20.29       66.45     26.05 o 
   1  10   6      147.47      175.54     15.40 o 
   2  10   6        0.34       14.39      9.63 o 
   3  10   6      900.36     1080.57     36.32 o 
   4  10   6     1002.83      972.74     29.37 o 
   5  10   6      910.47      923.10     27.71 o 
   6  10   6      324.16      327.57     17.03 o 
   7  10   6      333.75      300.33     21.62 o 
   8  10   6       44.72       48.32     15.31 o 
   9  10   6       47.38       67.28     31.28 o 
  -5  11   6      151.34      188.07     34.06 o 
  -4  11   6      158.48      186.25     31.68 o 
  -3  11   6      371.88      483.60     67.46 o 
  -2  11   6       29.55       51.06     22.91 o 
  -1  11   6      485.41      349.77     34.79 o 
   0  11   6      359.41      416.10     37.62 o 
   1  11   6       40.80      100.93     17.47 o 
   2  11   6      707.32      715.55     28.95 o 
   3  11   6        0.14        3.66     10.24 o 
   4  11   6       54.84       93.48     13.18 o 
   5  11   6      630.88      586.06     25.57 o 
   6  11   6      213.58      279.15     24.50 o 
   7  11   6       12.83       12.85     10.92 o 
   8  11   6      420.05      418.27     41.03 o 
  -4  12   6        0.26       73.20     40.89 o 
  -3  12   6        7.59       97.88     41.85 o 
  -2  12   6      143.71      178.42     32.29 o 
  -1  12   6      118.23      168.01     29.52 o 
   0  12   6       48.17       54.85     24.10 o 
   1  12   6        4.50       20.40     20.90 o 
   2  12   6       81.49      185.61     29.00 o 
   3  12   6      441.57      497.98     31.18 o 
   4  12   6        0.18       37.72     15.70 o 
   5  12   6      428.00      494.69     45.58 o 
   6  12   6       32.34       33.13     14.80 o 
   7  12   6        1.46       21.77     15.68 o 
  -3  13   6      100.33       55.36     43.37 o 
  -2  13   6      302.12      243.67     53.28 o 
  -1  13   6       57.43       39.56     26.18 o 
   0  13   6       37.16       52.05     31.13 o 
   1  13   6      178.13      196.55     42.33 o 
   2  13   6      322.29      384.22     40.72 o 
   3  13   6      420.77      478.31     44.26 o 
   4  13   6       98.69       81.40     22.04 o 
   5  13   6      164.04      177.09     29.27 o 
   6  13   6       48.01       81.06     18.25 o 
   7  13   6      330.90      354.55     36.13 o 
  -1  14   6      221.23      236.27     37.53 o 
   0  14   6        9.10       28.72     37.82 o 
   1  14   6      110.54      188.87     58.48 o 
   2  14   6       85.17      106.62     54.11 o 
   3  14   6      117.85       93.06     39.68 o 
   4  14   6      250.74      274.37     54.51 o 
   5  14   6      196.17      214.26     59.88 o 
   2  15   6      647.02      615.17     65.73 o 
  -3 -13   7       20.84       42.02     19.09 o 
  -2 -13   7       30.60       41.25     14.95 o 
  -1 -13   7       61.17       64.07     25.03 o 
   0 -13   7      343.45      388.72     39.93 o 
  -5 -12   7      137.33       85.30     22.99 o 
  -4 -12   7      102.03      116.46     19.32 o 
  -3 -12   7      721.62      712.93     42.15 o 
  -2 -12   7      604.80      594.85     34.23 o 
  -1 -12   7      601.93      614.52     32.80 o 
   0 -12   7       39.58       27.56     14.70 o 
   1 -12   7        0.91       31.41     18.70 o 
  -6 -11   7        1.57       35.06     29.99 o 
  -5 -11   7      290.86      315.69     28.23 o 
  -4 -11   7      441.88      475.23     32.00 o 
  -3 -11   7        2.94       16.59     11.81 o 
  -2 -11   7       41.26       54.56     13.98 o 
  -1 -11   7       10.17       32.84     12.08 o 
   0 -11   7      904.74      825.04     37.57 o 
   1 -11   7        1.96       27.12     11.66 o 
   2 -11   7       57.22       50.20     13.26 o 
   4 -11   7       83.66       90.82     26.54 o 
  -7 -10   7      174.80      202.56     30.21 o 
  -6 -10   7       19.97       47.02     15.77 o 
  -5 -10   7       27.56       10.68     10.48 o 
  -4 -10   7       25.32       55.34     14.25 o 
  -3 -10   7      328.53      310.67     24.44 o 
  -2 -10   7       16.41       17.88     10.59 o 
  -1 -10   7      521.35      454.68     26.63 o 
   0 -10   7       62.29      168.53     16.62 o 
   1 -10   7        7.51       -1.41      9.07 o 
   2 -10   7       27.04       38.68      9.19 o 
   3 -10   7        0.80       14.35      9.10 o 
   4 -10   7       37.04       37.60     12.05 o 
   5 -10   7       19.19       21.92     16.28 o 
  -8  -9   7       47.65       52.08     22.76 o 
  -7  -9   7        4.54       44.15     14.72 o 
  -6  -9   7       75.34       79.88     16.96 o 
  -5  -9   7      191.11      204.51     21.07 o 
  -4  -9   7      123.53      128.40     17.58 o 
  -3  -9   7      802.06      716.30     32.98 o 
  -2  -9   7      901.84     1025.24     40.40 o 
  -1  -9   7      139.09       89.72     13.21 o 
   0  -9   7      914.93      799.38     24.84 o 
   1  -9   7      203.79      233.85     14.70 o 
   2  -9   7        6.37       19.14      7.15 o 
   3  -9   7      458.04      449.66     17.20 o 
   4  -9   7       59.78      140.64     14.76 o 
   5  -9   7       87.30       81.30     13.78 o 
   6  -9   7       56.07       71.74     19.24 o 
  -8  -8   7      193.00      232.92     25.10 o 
  -7  -8   7      259.55      255.45     27.98 o 
  -6  -8   7       83.99      132.27     18.88 o 
  -5  -8   7      103.14      126.12     15.34 o 
  -4  -8   7      322.55      631.57     38.43 o 
  -3  -8   7     1736.43     1540.10     45.99 o 
  -2  -8   7     1066.84      892.48     29.69 o 
  -1  -8   7      495.97      680.25     25.16 o 
   0  -8   7      971.52      898.58     23.87 o 
   1  -8   7       14.63       23.43     12.65 o 
   2  -8   7       26.24       38.34      9.09 o 
   3  -8   7      296.62      307.19     15.11 o 
   4  -8   7      344.58      298.63     16.76 o 
   5  -8   7      183.13      227.58     17.89 o 
   6  -8   7       17.51       15.37     13.34 o 
  -8  -7   7       11.19       10.80     14.88 o 
  -7  -7   7      413.16      427.39     31.05 o 
  -6  -7   7      916.03      825.38     32.10 o 
  -5  -7   7      869.24      890.36     32.28 o 
  -4  -7   7      727.69      661.13     25.78 o 
  -3  -7   7       26.29       29.69      8.75 o 
  -2  -7   7      441.13      443.20     17.21 o 
  -1  -7   7     2179.01     1894.38     41.29 o 
   0  -7   7       21.42       64.04      8.04 o 
   1  -7   7     3290.97     3057.37     62.16 o 
   2  -7   7      960.54      860.28     22.18 o 
   3  -7   7      482.66      520.77     18.45 o 
   4  -7   7      718.90      628.57     18.79 o 
   5  -7   7       32.37       35.77      9.51 o 
   6  -7   7      482.97      494.08     27.51 o 
   7  -7   7        0.89        7.95     12.47 o 
  -9  -6   7     1081.99      927.88     58.30 o 
  -8  -6   7      107.37      179.84     28.18 o 
  -7  -6   7      808.49      760.38     45.10 o 
  -6  -6   7      101.48      143.36     15.91 o 
  -5  -6   7       18.45       34.35     10.28 o 
  -4  -6   7     2962.11     2844.45     72.47 o 
  -3  -6   7     1028.74     1004.35     28.31 o 
  -2  -6   7     3259.57     2951.01     59.72 o 
  -1  -6   7      138.09      126.49      8.54 o 
   0  -6   7      552.93      430.09     11.71 o 
   1  -6   7       22.32       33.71      6.27 o 
   2  -6   7      316.36      321.75     14.18 o 
   3  -6   7     1302.45     1187.81     29.66 o 
   4  -6   7     1101.77      867.20     22.26 o 
   5  -6   7      209.66      188.25     14.12 o 
   6  -6   7       96.86      102.82     13.93 o 
   7  -6   7       18.91       25.95     12.90 o 
   8  -6   7       19.07       25.29     13.18 o 
  -9  -5   7       15.69       28.58     14.63 o 
  -8  -5   7      124.15      130.88     16.72 o 
  -7  -5   7        0.65        7.26     16.19 o 
  -6  -5   7      921.34     1066.47     36.38 o 
  -5  -5   7      303.81      318.19     16.84 o 
  -4  -5   7      132.80      163.88     24.99 o 
  -3  -5   7       27.83       62.55      8.57 o 
  -2  -5   7      363.49      376.05     11.55 o 
  -1  -5   7     7224.17     8125.16    149.13 o 
   0  -5   7        3.37       21.19      4.28 o 
   1  -5   7     3256.56     2899.27     48.63 o 
   2  -5   7       26.37       26.80      6.17 o 
   3  -5   7      164.98      148.77      7.70 o 
   4  -5   7      217.65      220.67     11.33 o 
   5  -5   7        3.15       16.65      7.55 o 
   6  -5   7     1021.51      921.14     30.72 o 
   7  -5   7       91.02      121.23     16.78 o 
   8  -5   7       21.10       49.98     15.18 o 
  -9  -4   7      111.98      121.66     21.14 o 
  -8  -4   7      141.03      128.00     16.54 o 
  -7  -4   7      284.30      315.53     25.41 o 
  -6  -4   7       34.62       76.00     16.98 o 
  -5  -4   7        9.35       15.53      8.12 o 
  -4  -4   7     1385.53     1346.77     34.64 o 
  -3  -4   7        0.76        1.66      4.78 o 
  -2  -4   7     1940.27     1794.30     33.06 o 
  -1  -4   7     1245.93     1310.97     26.59 o 
   0  -4   7       90.07      206.36     10.82 o 
   1  -4   7      151.10      169.29      7.05 o 
   2  -4   7     1541.54     1555.06     28.33 o 
   3  -4   7      521.40      462.30     11.70 o 
   4  -4   7      883.86      729.59     19.20 o 
   5  -4   7      208.03      172.54     12.06 o 
   6  -4   7        0.04       58.85     12.30 o 
   7  -4   7      724.71      642.05     28.57 o 
   8  -4   7       57.28       68.11     16.02 o 
  -9  -3   7      221.47      217.55     25.89 o 
  -8  -3   7       54.93       63.24     14.19 o 
  -7  -3   7        8.73        1.83      9.22 o 
  -6  -3   7       74.07       81.72     13.63 o 
  -5  -3   7      506.68      684.45     22.58 o 
  -4  -3   7       35.77       37.21     12.96 o 
  -3  -3   7      602.79      642.61     16.64 o 
  -1  -3   7     4963.03     5210.21     78.56 o 
   0  -3   7     4664.54     4832.19     88.38 o 
   1  -3   7      370.17      544.99     18.43 o 
   2  -3   7     1792.02     1539.42     27.76 o 
   3  -3   7     1897.06     2040.12     33.80 o 
   4  -3   7       41.51       70.40      7.53 o 
   5  -3   7       11.79       34.83      9.13 o 
   6  -3   7      446.71      454.50     19.34 o 
   7  -3   7      465.89      464.80     25.45 o 
   8  -3   7       48.80       37.68     14.97 o 
   9  -3   7       56.50       66.05     15.29 o 
  -9  -2   7        3.90       30.48     20.67 o 
  -8  -2   7      800.75      865.52     36.77 o 
  -7  -2   7       85.74      104.38     15.93 o 
  -6  -2   7       48.16       43.30     11.78 o 
  -5  -2   7      308.45      370.99     15.18 o 
  -4  -2   7      831.31      818.72     21.70 o 
  -3  -2   7      860.39     1011.37     26.05 o 
  -2  -2   7      574.22      514.47     12.56 o 
  -1  -2   7     6051.96     6158.50    171.34 o 
   0  -2   7      143.34      254.23     27.91 o 
   1  -2   7      293.01      266.83      8.76 o 
   2  -2   7        3.80       13.99      7.36 o 
   3  -2   7     2667.95     2795.43     50.79 o 
   4  -2   7      339.29      326.81     11.23 o 
   5  -2   7     1299.36     1414.98     52.52 o 
   6  -2   7      136.82      170.95     21.87 o 
   7  -2   7      173.26      206.85     19.38 o 
   8  -2   7      228.74      259.69     21.90 o 
   9  -2   7       29.03       41.90     15.60 o 
  -9  -1   7        5.19        4.96     18.69 o 
  -8  -1   7        4.06       29.81     13.98 o 
  -7  -1   7      471.47      441.12     24.05 o 
  -6  -1   7      591.60      515.07     18.45 o 
  -5  -1   7     2007.78     2067.90     43.89 o 
  -4  -1   7      566.18      644.59     17.74 o 
  -3  -1   7     1459.34     1605.37     33.49 o 
  -2  -1   7      667.72      651.02     14.02 o 
  -1  -1   7      218.44      242.54      8.89 o 
   0  -1   7     6868.56     6885.15    100.99 o 
   1  -1   7       29.85       53.61      4.53 o 
   2  -1   7     4656.56     4525.42     64.11 o 
   3  -1   7     4618.39     4961.30     74.79 o 
   4  -1   7        1.01        4.68      4.38 o 
   5  -1   7      821.50      773.42     22.83 o 
   6  -1   7      227.99      218.84     14.09 o 
   7  -1   7     1071.66     1048.26     29.03 o 
   8  -1   7      221.31      192.56     17.19 o 
   9  -1   7      208.57      236.12     22.74 o 
  -9   0   7       21.33       39.02     30.99 o 
  -8   0   7      800.73      883.38     49.13 o 
  -7   0   7      158.80      238.31     36.36 o 
  -6   0   7       83.65       90.44      9.57 o 
  -5   0   7      224.07      236.67     13.55 o 
  -4   0   7      773.61     1121.84     58.37 o 
  -3   0   7     6598.03     6758.91    123.51 o 
  -2   0   7        0.65        4.12      3.29 o 
  -1   0   7      485.56      671.87     14.25 o 
   0   0   7      181.55      186.84      6.69 o 
   1   0   7      295.02      453.19     10.66 o 
   2   0   7      741.26      813.28     15.35 o 
   3   0   7     5590.34     5591.36     78.38 o 
   4   0   7     1280.66     1305.94     23.77 o 
   5   0   7      192.76      237.90     15.26 o 
   6   0   7       67.24      108.27     12.35 o 
   7   0   7       64.74       56.58     11.99 o 
   8   0   7     1389.41     1340.08     38.40 o 
   9   0   7       80.40       66.09     13.10 o 
  10   0   7      252.17      249.99     21.62 o 
  -9   1   7        6.19        8.70     42.26 o 
  -8   1   7        7.08       -5.08     12.69 o 
  -7   1   7      631.81      637.28     26.67 o 
  -6   1   7      265.93      297.27     15.74 o 
  -5   1   7      571.66      543.06     17.19 o 
  -4   1   7       61.97       59.85      8.01 o 
  -3   1   7     2664.95     3694.48    147.32 o 
  -2   1   7     6346.23     5966.59     93.91 o 
  -1   1   7       78.33      129.84      6.64 o 
   0   1   7     8197.49     7691.57    119.34 o 
   1   1   7       58.69       87.37      5.15 o 
   2   1   7      337.35      395.05      8.37 o 
   3   1   7      198.08      210.27      7.18 o 
   4   1   7      352.73      338.83     10.13 o 
   5   1   7     4727.03     4801.49     83.43 o 
   6   1   7        0.44        2.47      6.39 o 
   7   1   7     1126.54     1086.71     29.11 o 
   8   1   7       30.01       72.45     11.03 o 
   9   1   7        9.01       38.43     11.18 o 
  10   1   7      108.73       91.20     15.84 o 
  -9   2   7       79.65       66.08     24.36 o 
  -8   2   7      162.00      182.35     22.28 o 
  -7   2   7       28.20       54.06     12.97 o 
  -6   2   7       58.68      106.72     14.42 o 
  -5   2   7     1811.80     1815.78     41.91 o 
  -4   2   7      722.92      695.70     15.69 o 
  -3   2   7     3943.58     3729.86     65.31 o 
  -2   2   7     1328.51     1662.52     30.93 o 
  -1   2   7      684.31      775.23     37.22 o 
   0   2   7      191.38      213.29     27.18 o 
   1   2   7     4466.83     4282.70     63.77 o 
   2   2   7      533.62      504.44      9.63 o 
   3   2   7     5145.69     5489.14     77.13 o 
   4   2   7       86.84      162.38      6.87 o 
   5   2   7      756.11      889.42     20.43 o 
   6   2   7      484.55      453.20     15.43 o 
   7   2   7      126.43      186.12     12.28 o 
   8   2   7     2201.77     2176.41     45.99 o 
   9   2   7      265.81      280.69     17.93 o 
  10   2   7      134.56      148.62     29.29 o 
  -9   3   7       36.49       48.36     22.00 o 
  -8   3   7        2.66       27.22     18.55 o 
  -7   3   7      111.44      172.96     19.50 o 
  -6   3   7      475.11      449.39     21.17 o 
  -5   3   7       13.35        5.35     10.46 o 
  -4   3   7       11.55       30.38      7.40 o 
  -3   3   7     1671.91     2062.12    113.44 o 
  -2   3   7     5037.34     4898.04     89.52 o 
  -1   3   7      372.57      366.60     12.77 o 
   0   3   7     3598.23     3404.49     59.65 o 
   1   3   7     3662.90     3763.19     53.27 o 
   2   3   7        4.20       15.18      3.58 o 
   3   3   7       46.39       48.76      4.73 o 
   4   3   7       99.42       93.26      7.61 o 
   5   3   7     1172.93     1253.17     33.15 o 
   6   3   7      153.29      165.65     11.98 o 
   7   3   7        7.24       38.04      7.23 o 
   8   3   7      209.63      256.78     17.50 o 
   9   3   7      308.74      258.71     21.25 o 
  10   3   7       25.49       57.02     19.36 o 
  -8   4   7       29.73       31.06     20.61 o 
  -7   4   7      368.97      377.00     68.48 o 
  -6   4   7        0.04       30.30     13.50 o 
  -5   4   7      328.45      325.34     20.32 o 
  -4   4   7       10.15        2.23      9.17 o 
  -3   4   7       68.32       70.60      7.15 o 
  -2   4   7     1749.94     1794.91     40.02 o 
  -1   4   7       75.76      136.04      8.88 o 
   0   4   7        9.84      157.50     12.30 o 
   1   4   7     2059.21     2127.59     35.82 o 
   2   4   7     2628.18     2274.60     35.95 o 
   3   4   7      411.83      351.77      9.56 o 
   4   4   7     1309.82     1454.32     25.59 o 
   5   4   7       37.18       51.70      6.33 o 
   6   4   7       78.44      105.14     10.33 o 
   7   4   7      707.13      686.91     22.69 o 
   8   4   7      373.56      410.63     24.39 o 
   9   4   7      586.80      553.24     26.57 o 
  10   4   7       35.13       32.32     16.72 o 
  -8   5   7       38.83      115.76     36.02 o 
  -7   5   7      224.95      189.63     42.81 o 
  -6   5   7     1410.10     1214.94     86.42 o 
  -5   5   7      461.18      495.18     33.29 o 
  -4   5   7       26.75       58.18     17.56 o 
  -3   5   7      153.44      144.64     16.20 o 
  -2   5   7       50.62       89.08     12.70 o 
  -1   5   7     3462.94     2880.68     61.53 o 
   0   5   7      323.29      373.27     11.84 o 
   1   5   7     4082.88     3873.00     62.12 o 
   2   5   7       62.30       84.87      5.42 o 
   3   5   7       17.11        1.72      4.18 o 
   4   5   7      341.31      297.35     10.55 o 
   5   5   7       24.57       40.12      8.13 o 
   6   5   7      121.43      167.68     13.04 o 
   7   5   7       63.26       64.22     11.99 o 
   8   5   7      146.52      195.90     18.33 o 
   9   5   7       16.75       32.76     12.70 o 
  10   5   7      132.99      149.40     31.87 o 
  -8   6   7       84.28      121.21     31.95 o 
  -7   6   7       54.05        4.88     25.43 o 
  -6   6   7        7.31      -11.86     24.13 o 
  -5   6   7      165.44      250.73     28.38 o 
  -4   6   7      794.26      696.16     31.48 o 
  -3   6   7      385.20      424.13     24.24 o 
  -2   6   7      260.16      231.76     14.72 o 
  -1   6   7       25.04       23.20      6.26 o 
   0   6   7     3285.90     3074.07     55.40 o 
   1   6   7       73.18       58.76      5.30 o 
   2   6   7     3645.70     3354.82     51.57 o 
   3   6   7      799.45      712.39     15.30 o 
   4   6   7      790.31      681.71     17.96 o 
   5   6   7        4.70       43.24      8.35 o 
   6   6   7       28.53       29.47      8.53 o 
   7   6   7     1799.29     1595.89     46.20 o 
   8   6   7      221.83      279.76     21.13 o 
   9   6   7     1341.90     1153.18     51.58 o 
  10   6   7      432.44      365.78     37.46 o 
  -7   7   7      126.99      135.74     40.89 o 
  -6   7   7      862.25      813.53     71.54 o 
  -5   7   7      192.24      134.44     34.50 o 
  -4   7   7       16.99       67.14     15.72 o 
  -3   7   7       95.21      174.34     18.22 o 
  -2   7   7     1495.43     1415.62     47.74 o 
  -1   7   7     5498.95     5067.66    136.83 o 
   0   7   7      829.77      753.43     18.11 o 
   1   7   7     1379.54     1197.91     23.11 o 
   2   7   7        0.84       -3.79      3.79 o 
   3   7   7      190.90      196.86     11.04 o 
   4   7   7     3780.58     3592.82     69.13 o 
   5   7   7      244.90      301.43     14.93 o 
   6   7   7     1904.88     1731.02     42.89 o 
   7   7   7      929.61      871.02     31.33 o 
   8   7   7        0.69       13.50     11.23 o 
   9   7   7       69.97       58.81     14.64 o 
  10   7   7      114.00       82.44     36.83 o 
  -7   8   7      257.58      227.21     34.30 o 
  -6   8   7       97.44      150.64     28.41 o 
  -5   8   7      143.94      164.80     28.39 o 
  -4   8   7      555.03      593.03     39.61 o 
  -3   8   7       42.67       21.30     13.25 o 
  -2   8   7       40.01       34.95     15.68 o 
  -1   8   7      167.90      130.32     14.34 o 
   0   8   7     1805.75     1788.47     43.04 o 
   1   8   7     2191.70     2297.27     46.13 o 
   2   8   7     1701.33     1535.56     37.26 o 
   3   8   7      869.75      816.29     28.56 o 
   4   8   7      131.97      164.70     30.27 o 
   5   8   7        7.63       16.65      7.46 o 
   6   8   7       38.63       57.69     10.50 o 
   7   8   7      909.18      851.05     31.30 o 
   8   8   7      412.77      435.57     24.68 o 
   9   8   7      249.50      254.36     21.40 o 
  -6   9   7       79.03       80.57     26.11 o 
  -5   9   7      237.66      263.86     34.14 o 
  -4   9   7       69.18      129.76     24.75 o 
  -3   9   7      829.70      847.56     47.42 o 
  -2   9   7        9.19       16.20     15.08 o 
  -1   9   7      928.67     1028.83     33.94 o 
   0   9   7      723.58      636.69     25.08 o 
   1   9   7       19.56        7.91      9.40 o 
   2   9   7      135.06      279.10     62.42 o 
   3   9   7      844.96      872.50     26.18 o 
   4   9   7      910.02      784.90     22.24 o 
   5   9   7       58.37       53.96      9.87 o 
   6   9   7      404.34      353.45     26.62 o 
   7   9   7       40.18       59.01     12.26 o 
   8   9   7      246.56      283.22     21.23 o 
   9   9   7      166.90      140.49     37.62 o 
  -6  10   7        0.84       22.37     39.34 o 
  -5  10   7       55.79       56.28     24.68 o 
  -4  10   7       10.68        4.04     20.64 o 
  -3  10   7      108.97      147.84     46.64 o 
  -2  10   7      113.69      100.17     27.43 o 
  -1  10   7       61.27       21.88     11.44 o 
   0  10   7       96.21      201.38     26.27 o 
   1  10   7     1033.87     1016.78     40.59 o 
   2  10   7       31.53       10.07      9.91 o 
   3  10   7      677.32      704.16     23.49 o 
   4  10   7      163.87      194.47     15.02 o 
   5  10   7       90.84      122.57     19.15 o 
   6  10   7       46.02       42.67      9.97 o 
   7  10   7      471.16      472.34     21.48 o 
   8  10   7      180.01      192.39     21.93 o 
   9  10   7       15.27       55.81     29.15 o 
  -5  11   7       75.38      108.98     30.45 o 
  -4  11   7       57.77       47.38     24.05 o 
  -3  11   7      185.31      169.51     53.71 o 
  -2  11   7      193.43      273.73     40.32 o 
  -1  11   7      114.58       76.14     23.71 o 
   0  11   7      226.95      223.52     30.68 o 
   1  11   7       76.49       66.59     22.48 o 
   2  11   7        2.25       -1.02     14.05 o 
   3  11   7       12.16        6.59     14.43 o 
   4  11   7      293.66      382.35     21.97 o 
   5  11   7      164.46      185.31     17.57 o 
   6  11   7       25.13       58.45     21.54 o 
   7  11   7        0.78       16.88     15.17 o 
   8  11   7        3.45       10.71     32.95 o 
  -4  12   7        0.56       -7.48     34.78 o 
  -3  12   7      125.79       79.49     40.54 o 
  -2  12   7       34.01       67.08     33.78 o 
  -1  12   7       93.38       84.00     26.70 o 
   0  12   7      196.88      158.61     32.21 o 
   1  12   7      855.39      954.71     54.05 o 
   2  12   7      747.52      757.67     58.48 o 
   3  12   7      769.49      720.47     47.14 o 
   4  12   7      447.88      427.00     29.52 o 
   5  12   7      213.69      218.66     34.07 o 
   6  12   7       47.00       57.92     16.21 o 
   7  12   7       94.19       93.03     18.44 o 
  -3  13   7       29.20       82.49     42.84 o 
  -2  13   7      482.94      428.10     65.35 o 
  -1  13   7      147.81      118.52     31.00 o 
   0  13   7      192.52      264.55     60.47 o 
   1  13   7       33.39       19.61     26.66 o 
   2  13   7      167.59      141.74     31.25 o 
   3  13   7      146.79      225.00     34.27 o 
   4  13   7       89.91       91.52     28.42 o 
   5  13   7      479.89      580.80     57.27 o 
   6  13   7        0.46       32.45     21.32 o 
   7  13   7       36.85       42.87     29.45 o 
  -1  14   7      286.62      304.79     41.54 o 
   0  14   7      420.18      531.62     83.23 o 
   1  14   7     1146.58     1093.01     98.00 o 
   2  14   7     1501.98     1628.06    132.47 o 
   3  14   7      103.75       87.09     41.36 o 
   4  14   7        0.38       13.08     30.67 o 
   5  14   7      121.82      135.04     46.67 o 
   2  15   7      331.55      458.14     63.78 o 
  -2 -13   8      204.13      181.33     28.93 o 
  -1 -13   8       28.60       29.48     33.53 o 
  -5 -12   8      352.42      448.99     41.15 o 
  -4 -12   8        0.17        2.06     16.34 o 
  -3 -12   8      261.56      257.30     25.15 o 
  -2 -12   8      112.14      179.18     33.21 o 
  -1 -12   8       31.11       28.05     14.48 o 
   0 -12   8       12.87       28.41     13.64 o 
   1 -12   8        9.48        3.00     22.25 o 
  -6 -11   8      180.54      225.47     45.83 o 
  -5 -11   8      231.20      243.40     37.63 o 
  -4 -11   8       69.14       85.61     16.39 o 
  -3 -11   8        9.88       11.89     10.75 o 
  -2 -11   8       98.98      102.45     16.99 o 
  -1 -11   8      238.60      282.06     25.14 o 
   0 -11   8        3.49       23.47     14.88 o 
   1 -11   8      156.30      160.80     18.13 o 
   2 -11   8        3.56       49.77     13.06 o 
   3 -11   8      314.60      365.63     49.48 o 
  -7 -10   8       76.01       86.47     24.19 o 
  -6 -10   8       96.93      127.20     24.80 o 
  -5 -10   8      603.37      572.07     36.39 o 
  -4 -10   8      773.19      704.51     52.88 o 
  -3 -10   8      340.46      472.21     51.31 o 
  -2 -10   8      201.92      213.71     21.01 o 
  -1 -10   8       45.48       60.05     14.24 o 
   0 -10   8      169.15      189.82     18.09 o 
   1 -10   8      101.11      114.45     15.48 o 
   2 -10   8      338.54      391.94     23.20 o 
   3 -10   8      317.86      320.15     29.36 o 
   4 -10   8        5.66       41.88     22.25 o 
  -7  -9   8        2.87       13.16     13.08 o 
  -6  -9   8      280.09      290.70     26.82 o 
  -5  -9   8       15.96       23.10     12.17 o 
  -4  -9   8      642.93      547.95     29.20 o 
  -3  -9   8      683.33      558.66     31.43 o 
  -2  -9   8      146.04      143.20     17.36 o 
  -1  -9   8     1680.33     1698.78     52.28 o 
   0  -9   8      792.65      780.14     25.01 o 
   1  -9   8      143.67      190.68     13.64 o 
   2  -9   8      203.82      231.78     16.31 o 
   3  -9   8      142.78      133.33     11.74 o 
   4  -9   8      664.00      595.27     20.66 o 
   5  -9   8      172.82      222.97     18.99 o 
  -8  -8   8      186.92      151.50     38.88 o 
  -7  -8   8       84.63      136.71     21.07 o 
  -6  -8   8      167.51      218.25     22.63 o 
  -5  -8   8      282.64      268.02     23.67 o 
  -4  -8   8      773.69      659.04     27.02 o 
  -3  -8   8       30.53       25.53      9.44 o 
  -2  -8   8       18.15       36.62      9.39 o 
  -1  -8   8      427.27      410.69     15.77 o 
   0  -8   8      186.88      179.92     12.69 o 
   1  -8   8      108.89      132.32     11.02 o 
   2  -8   8      330.46      402.24     15.23 o 
   3  -8   8       15.73       28.77      8.36 o 
   4  -8   8       34.12       33.70      9.38 o 
   5  -8   8      245.02      220.68     17.95 o 
   6  -8   8       22.23       18.15     14.22 o 
  -8  -7   8      457.79      434.97     33.70 o 
  -7  -7   8       17.66       14.58     14.54 o 
  -6  -7   8       50.03       77.42     13.91 o 
  -5  -7   8      442.87      432.19     22.59 o 
  -4  -7   8     1239.68     1182.59     37.85 o 
  -3  -7   8     1758.23     1596.01     45.73 o 
  -2  -7   8      480.18      514.61     18.78 o 
  -1  -7   8      159.21      191.44     13.44 o 
   0  -7   8       12.61       42.52      9.15 o 
   1  -7   8      196.46      220.30     12.70 o 
   2  -7   8      243.99      260.23     12.96 o 
   3  -7   8      573.10      666.67     21.46 o 
   4  -7   8      967.18      893.12     26.47 o 
   5  -7   8       57.26       59.05     11.17 o 
   6  -7   8       29.21       57.71     15.19 o 
   7  -7   8        6.23       23.26     13.30 o 
  -9  -6   8      272.63      298.01     28.70 o 
  -8  -6   8      233.20      483.66     72.58 o 
  -7  -6   8       29.80       32.43     14.18 o 
  -6  -6   8      393.55      422.56     22.61 o 
  -5  -6   8       10.47       31.70     10.38 o 
  -4  -6   8      257.87      263.36     44.94 o 
  -3  -6   8      537.69      546.23     22.25 o 
  -2  -6   8      741.81      773.20     21.87 o 
  -1  -6   8       85.84       63.33      8.74 o 
   0  -6   8     1572.96     1508.05     31.03 o 
   1  -6   8       14.71       45.46      8.01 o 
   2  -6   8       25.94        3.76      7.50 o 
   3  -6   8       77.09       93.25      8.19 o 
   4  -6   8       24.58       67.15      8.15 o 
   5  -6   8      871.23      833.45     25.83 o 
   6  -6   8       43.29       46.72     12.25 o 
   7  -6   8      346.96      371.17     26.13 o 
  -9  -5   8       63.94       84.38     20.54 o 
  -8  -5   8       65.63       82.69     15.62 o 
  -7  -5   8      348.18      381.64     28.46 o 
  -6  -5   8      430.54      459.34     27.42 o 
  -5  -5   8     1272.21     1249.02     34.66 o 
  -4  -5   8        9.69       21.89      9.13 o 
  -3  -5   8     1401.73     1423.34     37.63 o 
  -2  -5   8      517.17      438.29     13.67 o 
  -1  -5   8        4.13       21.40      5.43 o 
   0  -5   8       74.13       62.83      9.09 o 
   1  -5   8      892.57      911.09     21.01 o 
   2  -5   8      744.04      818.03     18.02 o 
   3  -5   8       17.36       27.90      6.31 o 
   4  -5   8      450.49      374.03     13.92 o 
   5  -5   8        0.35       38.47      8.14 o 
   6  -5   8        3.84        1.02      9.68 o 
   7  -5   8       88.41       74.19     13.25 o 
   8  -5   8       34.82       56.31     14.38 o 
  -9  -4   8      256.29      275.32     26.66 o 
  -8  -4   8      176.42      223.57     20.27 o 
  -7  -4   8      367.70      382.17     26.47 o 
  -6  -4   8     1293.41     1317.05     41.35 o 
  -5  -4   8      200.98      294.03     22.19 o 
  -4  -4   8     1342.07     1283.29     33.94 o 
  -3  -4   8      229.29      213.46     12.80 o 
  -2  -4   8      107.84      167.67     17.14 o 
  -1  -4   8     1377.92     1435.13     29.21 o 
   0  -4   8      460.12      506.07     13.13 o 
   1  -4   8     1283.92     1267.81     32.40 o 
   2  -4   8      784.91      668.84     15.30 o 
   3  -4   8        6.93       37.12      5.89 o 
   4  -4   8       52.84       78.49      9.69 o 
   5  -4   8      551.96      534.78     17.20 o 
   6  -4   8      229.77      259.89     27.63 o 
   7  -4   8       62.60       81.19     13.43 o 
   8  -4   8      136.04      156.49     19.99 o 
  -9  -3   8      278.13      283.15     32.73 o 
  -8  -3   8        2.73       10.56     13.47 o 
  -7  -3   8      853.77      806.23     31.12 o 
  -6  -3   8      188.96      169.95     18.24 o 
  -5  -3   8      231.15      255.01     15.53 o 
  -4  -3   8     1631.07     1536.52     38.11 o 
  -3  -3   8      636.62      557.06     14.70 o 
  -2  -3   8     5272.14     4931.63     75.55 o 
  -1  -3   8      530.05      567.51     12.64 o 
   0  -3   8     1423.46     1267.47     31.09 o 
   1  -3   8      124.47      155.47      7.05 o 
   2  -3   8      131.96      247.91     24.48 o 
   3  -3   8     1257.72     1092.41     22.34 o 
   4  -3   8      319.30      309.67     13.84 o 
   5  -3   8      377.98      352.34     13.90 o 
   6  -3   8       47.18       39.85      9.22 o 
   7  -3   8       54.91       66.11     12.71 o 
   8  -3   8       18.72       28.98     12.17 o 
   9  -3   8       99.33      120.53     19.49 o 
  -9  -2   8       78.14       48.16     22.00 o 
  -8  -2   8       76.60       70.38     16.58 o 
  -7  -2   8      903.80      904.90     31.38 o 
  -6  -2   8      194.46      276.48     25.82 o 
  -5  -2   8      864.55      926.36     30.38 o 
  -4  -2   8      129.99      153.17     11.76 o 
  -3  -2   8      161.81      187.59     13.72 o 
  -2  -2   8       41.33       69.48      6.41 o 
  -1  -2   8     3539.08     4310.18    106.86 o 
   0  -2   8       30.49       35.93      4.13 o 
   1  -2   8     4710.01     4560.94     77.91 o 
   2  -2   8     1954.73     2779.32    173.33 o 
   3  -2   8       17.28       13.15      5.03 o 
   4  -2   8     2219.25     2230.85     43.11 o 
   5  -2   8      326.58      382.68     15.64 o 
   6  -2   8     1710.28     1534.84     37.59 o 
   7  -2   8       41.26       61.87     12.30 o 
   8  -2   8      373.94      409.77     23.78 o 
   9  -2   8        1.22       17.05     12.70 o 
  -9  -1   8      346.00      421.65     38.89 o 
  -8  -1   8        2.71      -15.42     15.42 o 
  -7  -1   8      257.86      289.34     30.51 o 
  -6  -1   8        2.50        8.18      9.56 o 
  -5  -1   8        1.88        4.16      6.29 o 
  -4  -1   8     7125.99     7439.45    150.05 o 
  -3  -1   8      454.00      498.47     24.76 o 
  -2  -1   8     2355.65     2316.11     39.51 o 
  -1  -1   8      543.97      559.93     12.72 o 
   0  -1   8       50.82       51.58      6.71 o 
   1  -1   8     1970.28     2185.95     38.22 o 
   2  -1   8       75.77       68.41      4.83 o 
   3  -1   8    13032.93    13085.12    189.93 o 
   4  -1   8     1190.39     1200.65     22.69 o 
   5  -1   8      635.91      537.29     18.36 o 
   6  -1   8       23.01       64.39     10.92 o 
   7  -1   8      515.92      547.30     20.76 o 
   8  -1   8      129.19      140.32     28.64 o 
   9  -1   8      537.02      560.18     27.02 o 
  -9   0   8       84.41       96.80     25.34 o 
  -8   0   8        9.00       78.55     21.17 o 
  -7   0   8      491.93      568.80     35.88 o 
  -6   0   8       71.77       96.62     13.30 o 
  -5   0   8        6.18        9.58      6.53 o 
  -4   0   8      169.22      340.18     32.71 o 
  -3   0   8      492.11      381.97     12.63 o 
  -2   0   8      436.08      505.08     19.14 o 
  -1   0   8     5895.55     6146.19    103.08 o 
   0   0   8     1036.43      956.03     18.27 o 
   1   0   8     2658.16     3389.16    116.43 o 
   2   0   8       65.85       55.68      4.73 o 
   3   0   8     3327.42     3915.58     60.17 o 
   4   0   8     2383.59     2477.34     40.60 o 
   5   0   8        0.01       -5.71      5.71 o 
   6   0   8     2189.34     2175.57     43.76 o 
   7   0   8       10.73        9.26      7.78 o 
   8   0   8      358.33      345.27     24.64 o 
   9   0   8       50.83       30.93     11.46 o 
  -9   1   8       60.77      101.75     25.09 o 
  -8   1   8      182.18      242.45     29.10 o 
  -7   1   8       92.03      108.69     16.80 o 
  -6   1   8       70.98      116.46     11.78 o 
  -5   1   8      510.19      552.91     18.55 o 
  -4   1   8     3706.37     3534.08     75.11 o 
  -3   1   8     4725.97     6049.47    312.78 o 
  -2   1   8      159.22      140.24      6.22 o 
  -1   1   8     1152.06     1374.42     33.75 o 
   1   1   8      572.05      532.99     12.09 o 
   2   1   8       63.19       65.70      6.01 o 
   3   1   8     1470.14     1418.62     23.32 o 
   4   1   8      327.24      330.49     10.99 o 
   5   1   8      290.91      260.61     12.35 o 
   6   1   8      114.48      172.13     11.51 o 
   7   1   8      592.63      576.23     18.65 o 
   8   1   8      103.15      186.01     14.44 o 
   9   1   8      260.97      363.86     20.34 o 
  10   1   8      406.11      345.63     26.72 o 
  -9   2   8        4.22       31.40     31.92 o 
  -8   2   8        7.69       36.77     14.64 o 
  -7   2   8      264.95      322.64     21.71 o 
  -6   2   8      125.87      141.10     15.18 o 
  -5   2   8        2.71       16.93      8.11 o 
  -4   2   8     1727.46     1868.85     41.16 o 
  -3   2   8      720.52      712.48     15.88 o 
  -2   2   8     2138.07     2435.35     43.72 o 
  -1   2   8      748.92      603.37     14.29 o 
   0   2   8     1354.63     1324.58     23.83 o 
   1   2   8      280.13      427.40     19.94 o 
   2   2   8     1533.17     1671.73     26.03 o 
   3   2   8      119.06      223.78      7.55 o 
   4   2   8      832.95      702.50     15.59 o 
   5   2   8     1181.26     1152.04     25.79 o 
   6   2   8       25.64       49.91      8.39 o 
   7   2   8      982.68     1099.95     27.28 o 
   8   2   8       14.33       35.98      9.54 o 
   9   2   8        2.59       21.04     10.43 o 
  10   2   8        0.09       27.55     21.73 o 
  -8   3   8      221.02      243.03     48.58 o 
  -7   3   8        0.37       21.49     27.07 o 
  -6   3   8       88.28       88.14     14.95 o 
  -5   3   8      106.45       99.79     13.83 o 
  -4   3   8      373.53      316.06     32.82 o 
  -3   3   8     4160.09     3799.11     64.95 o 
  -2   3   8      558.76      666.40     19.05 o 
  -1   3   8      138.76      231.31      8.77 o 
   0   3   8      160.36      248.51      7.94 o 
   1   3   8      637.93      483.27     10.72 o 
   2   3   8       39.43       69.05      5.09 o 
   3   3   8      424.28      360.00     10.30 o 
   4   3   8     1025.20     1153.38     21.58 o 
   5   3   8       28.93       20.88      4.94 o 
   6   3   8      638.21      564.50     18.99 o 
   7   3   8        1.01        3.05      7.10 o 
   8   3   8      771.97      783.86     24.84 o 
   9   3   8        6.50        2.21     12.11 o 
  10   3   8      437.55      463.43     42.84 o 
  -8   4   8      113.41      101.60     38.97 o 
  -7   4   8      191.80      250.50     45.28 o 
  -6   4   8      830.00      730.01     43.42 o 
  -5   4   8      293.21      290.90     27.84 o 
  -4   4   8      121.33      113.15     13.42 o 
  -3   4   8      181.97      260.39     13.99 o 
  -2   4   8      784.20      550.39     14.98 o 
  -1   4   8       94.13      115.03      8.84 o 
   0   4   8     7901.72     7206.07    132.22 o 
   1   4   8     1087.90     1153.23     21.02 o 
   2   4   8     1168.34     1144.18     20.41 o 
   3   4   8     3242.00     2837.87     47.26 o 
   4   4   8      135.91      184.82      8.88 o 
   5   4   8     1535.30     1444.97     26.52 o 
   6   4   8      629.37      582.34     17.54 o 
   7   4   8     1865.71     1761.23     40.45 o 
   8   4   8      238.01      280.89     23.54 o 
   9   4   8       72.28       68.34     15.29 o 
  10   4   8      223.44      199.51     76.08 o 
  -8   5   8      175.48      188.95     42.53 o 
  -7   5   8       92.27      113.15     37.32 o 
  -6   5   8       10.67       48.41     27.94 o 
  -5   5   8     1361.20     1478.31     64.86 o 
  -4   5   8       37.63       45.68     14.03 o 
  -3   5   8     2642.25     2382.09     71.78 o 
  -2   5   8        0.19        1.04      6.62 o 
  -1   5   8      160.16      202.64     11.41 o 
   0   5   8       74.96      166.92      8.17 o 
   1   5   8      983.39      920.92     18.42 o 
   2   5   8     3880.90     3800.93     57.70 o 
   3   5   8      649.09      584.94     17.24 o 
   4   5   8      538.43      463.72     13.09 o 
   5   5   8      129.60      125.31      8.64 o 
   6   5   8      619.30      603.79     31.87 o 
   7   5   8       11.22       24.79     10.35 o 
   8   5   8     1645.75     1542.74     47.03 o 
   9   5   8      337.62      331.23     24.06 o 
  10   5   8      276.46      284.52     34.98 o 
  -8   6   8      200.96      208.40     42.82 o 
  -7   6   8       44.16      124.42     37.50 o 
  -6   6   8      498.52      464.55     57.72 o 
  -5   6   8       61.90       76.27     22.28 o 
  -4   6   8      235.38      336.85     22.89 o 
  -3   6   8      170.07      128.41     16.81 o 
  -2   6   8      957.44      862.92     33.82 o 
  -1   6   8       19.81       67.31      8.41 o 
   0   6   8     3593.47     3167.94     57.33 o 
   1   6   8      296.00      303.01     12.23 o 
   2   6   8       29.02       45.59      8.33 o 
   3   6   8     3922.98     3512.53     54.65 o 
   4   6   8       54.10       44.99      6.60 o 
   5   6   8     2082.22     1907.95     41.18 o 
   6   6   8       76.12       71.50     12.01 o 
   7   6   8      856.93      886.82     45.30 o 
   8   6   8       39.87       65.04     13.79 o 
   9   6   8      180.08      197.16     23.58 o 
  10   6   8      303.06      334.04     37.27 o 
  -7   7   8       94.79      175.32     31.46 o 
  -6   7   8        1.42       76.51     40.93 o 
  -5   7   8     1573.20     1441.28     67.40 o 
  -4   7   8      377.29      365.02     26.62 o 
  -3   7   8      170.43      230.82     20.27 o 
  -2   7   8     1172.95     1055.12     39.54 o 
  -1   7   8      545.00      608.60     24.28 o 
   0   7   8      424.06      436.00     20.70 o 
   1   7   8     2692.98     2716.51     52.97 o 
   2   7   8      121.10      119.83     14.05 o 
   3   7   8     1186.00     1197.28     27.65 o 
   4   7   8      958.45      920.28     23.99 o 
   5   7   8       27.99       48.81      8.70 o 
   6   7   8      327.50      410.76     22.11 o 
   7   7   8      539.65      523.09     29.48 o 
   8   7   8      408.18      440.59     25.79 o 
   9   7   8      227.28      289.40     22.38 o 
  -7   8   8      102.49      113.16     30.48 o 
  -6   8   8       62.13       98.40     25.50 o 
  -5   8   8       28.82       79.36     23.82 o 
  -4   8   8       63.78       47.07     20.70 o 
  -3   8   8       26.94        7.30     13.45 o 
  -2   8   8      764.69      845.61     34.50 o 
  -1   8   8      322.62      278.31     23.93 o 
   0   8   8      789.00      833.28     29.31 o 
   1   8   8      160.80      155.44     11.91 o 
   2   8   8       77.57       82.42     12.75 o 
   3   8   8     2292.80     2137.87     49.65 o 
   4   8   8      572.76      509.30     17.28 o 
   5   8   8      875.64      778.35     22.54 o 
   6   8   8      184.34      195.14     15.60 o 
   7   8   8        1.01        8.63     10.18 o 
   8   8   8       89.34       84.63     14.09 o 
   9   8   8      251.78      242.56     26.62 o 
  -6   9   8      186.12      251.65     35.57 o 
  -5   9   8      166.98      151.13     29.30 o 
  -4   9   8      609.28      593.18     41.57 o 
  -3   9   8      125.96       92.15     22.86 o 
  -2   9   8     2118.67     1848.90     65.21 o 
  -1   9   8        2.33       -0.19      9.97 o 
   0   9   8      459.55      464.29     21.62 o 
   1   9   8      411.00      359.22     19.17 o 
   2   9   8       12.00       21.37      7.89 o 
   3   9   8      463.63      434.67     17.83 o 
   4   9   8      233.74      240.94     15.74 o 
   5   9   8       27.34       48.86      9.14 o 
   6   9   8       18.97       31.20      9.80 o 
   7   9   8     1125.34     1096.25     45.00 o 
   8   9   8       28.35       34.39     15.41 o 
   9   9   8      319.26      355.98     48.70 o 
  -5  10   8       86.20       62.65     25.74 o 
  -4  10   8       97.95      116.79     27.63 o 
  -3  10   8      355.04      516.03     40.68 o 
  -2  10   8      123.55       46.17     17.73 o 
  -1  10   8     1818.61     1704.01     50.29 o 
   0  10   8      528.64      456.23     44.37 o 
   1  10   8     1033.82     1040.72     41.80 o 
   2  10   8       11.10       15.86     10.31 o 
   3  10   8       61.66       77.54     10.89 o 
   4  10   8     1069.69     1049.64     31.18 o 
   5  10   8       88.77       72.99     11.86 o 
   6  10   8      800.25      761.11     29.86 o 
   7  10   8      664.88      664.65     27.96 o 
   8  10   8        6.71       15.95     15.13 o 
   9  10   8        5.18       47.62     24.81 o 
  -5  11   8       16.26       87.87     29.12 o 
  -4  11   8      614.15      592.62     47.29 o 
  -3  11   8      138.75      111.18     26.18 o 
  -2  11   8      419.35      556.89     63.45 o 
  -1  11   8      198.71      134.39     26.87 o 
   0  11   8      103.88      129.42     30.92 o 
   1  11   8      563.96      614.14     41.95 o 
   2  11   8      350.33      423.99     32.42 o 
   3  11   8      169.74      166.78     17.86 o 
   4  11   8      159.19      304.89     59.44 o 
   5  11   8      297.80      371.34     23.38 o 
   6  11   8      136.87      173.13     17.96 o 
   7  11   8     1425.10     1441.96     54.11 o 
   8  11   8      629.50      557.79     58.82 o 
  -4  12   8        1.68      -27.25     33.69 o 
  -3  12   8      203.12      166.14     47.58 o 
  -2  12   8      177.22      190.49     48.77 o 
  -1  12   8     1093.15     1037.02    140.33 o 
   0  12   8      518.09      480.17     42.86 o 
   1  12   8       56.84      121.13     27.96 o 
   2  12   8       45.82      115.03     27.05 o 
   3  12   8       34.15       29.55     22.37 o 
   4  12   8     1178.31     1358.77     53.56 o 
   5  12   8       37.71      103.76     18.16 o 
   6  12   8      581.47      503.37     30.48 o 
   7  12   8        5.27        2.64     14.93 o 
  -3  13   8      109.91      115.36     49.69 o 
  -2  13   8      164.62      198.62     53.61 o 
  -1  13   8       21.80        0.47     24.34 o 
   0  13   8      239.29      212.59     44.83 o 
   1  13   8      290.93      374.83     41.45 o 
   2  13   8      419.71      390.35     42.66 o 
   3  13   8       29.18       53.23     27.20 o 
   4  13   8      215.15      251.50     35.21 o 
   5  13   8       82.37       95.66     24.79 o 
   6  13   8      580.82      530.76     43.23 o 
  -1  14   8      119.58       80.90     31.62 o 
   0  14   8      142.94      199.79     54.46 o 
   1  14   8      161.75      201.38     36.25 o 
   2  14   8       35.25       77.62     30.58 o 
   3  14   8       94.30       88.83     37.27 o 
   4  14   8       24.83       54.59     36.28 o 
   5  14   8      110.49      123.62     43.86 o 
  -4 -12   9       30.15       38.93     19.07 o 
  -3 -12   9       60.24       74.52     22.30 o 
  -2 -12   9      182.95      197.00     23.02 o 
  -1 -12   9        3.03       34.05     15.18 o 
   0 -12   9      150.25      173.88     23.50 o 
   1 -12   9       55.15       53.02     17.22 o 
  -5 -11   9      924.49      852.63     50.28 o 
  -4 -11   9      288.43      225.72     24.10 o 
  -3 -11   9      256.63      341.17     27.68 o 
  -2 -11   9      171.24      174.72     21.17 o 
  -1 -11   9       41.89       36.04     14.64 o 
   0 -11   9       51.87       72.73     14.52 o 
   1 -11   9      167.51      181.63     29.14 o 
   2 -11   9      300.24      294.34     23.10 o 
   3 -11   9      141.32      188.31     53.04 o 
  -6 -10   9      114.29       95.47     53.72 o 
  -5 -10   9      236.35      203.31     33.46 o 
  -4 -10   9       55.60       41.27     14.73 o 
  -3 -10   9      149.32      190.88     21.66 o 
  -2 -10   9      817.22      724.96     34.76 o 
  -1 -10   9       24.62       31.56     12.58 o 
   0 -10   9      103.09      147.21     16.92 o 
   1 -10   9       31.55       26.74     12.01 o 
   2 -10   9       55.74       53.04     13.17 o 
   3 -10   9      598.67      570.49     22.82 o 
   4 -10   9      580.31      553.32     29.14 o 
  -7  -9   9      121.56       97.23     25.46 o 
  -6  -9   9      755.41      704.51     42.17 o 
  -5  -9   9      696.23      621.41     32.95 o 
  -4  -9   9      269.21      267.95     24.10 o 
  -3  -9   9       17.68        6.29     11.17 o 
  -2  -9   9      599.60      881.81     37.80 o 
  -1  -9   9      100.80       79.86     13.76 o 
   0  -9   9     1179.19     1026.49     35.91 o 
   1  -9   9      579.63      552.82     30.11 o 
   2  -9   9      325.80      325.14     19.69 o 
   3  -9   9       26.40       25.99      9.44 o 
   4  -9   9        1.85       32.18      9.14 o 
   5  -9   9       37.89       35.42     12.46 o 
  -8  -8   9      372.99      390.83     39.50 o 
  -7  -8   9      360.20      520.21     36.40 o 
  -6  -8   9      169.77      162.88     21.27 o 
  -5  -8   9      214.97      255.65     25.62 o 
  -4  -8   9      271.30      279.82     23.30 o 
  -3  -8   9      232.73      231.41     17.49 o 
  -2  -8   9      788.10      704.70     26.49 o 
  -1  -8   9      464.41      390.90     15.76 o 
   0  -8   9      183.96      192.29     12.45 o 
   1  -8   9      498.82      562.59     19.77 o 
   2  -8   9      577.72      544.43     22.05 o 
   3  -8   9     1500.54     1371.37     32.87 o 
   4  -8   9      236.52      242.43     16.07 o 
   5  -8   9      104.60      115.37     13.72 o 
   6  -8   9        0.83       30.83     14.47 o 
  -8  -7   9       74.34      102.10     20.52 o 
  -7  -7   9      164.62      199.50     23.25 o 
  -6  -7   9       45.16       34.36     14.01 o 
  -5  -7   9      782.12      786.58     30.68 o 
  -4  -7   9      182.58      197.97     16.82 o 
  -3  -7   9       16.99       53.97      9.74 o 
  -2  -7   9        0.84       10.72      8.10 o 
  -1  -7   9      251.99      228.97     13.01 o 
   0  -7   9      813.46      709.31     20.67 o 
   1  -7   9       40.15       29.52      7.15 o 
   2  -7   9     1699.34     1463.44     35.78 o 
   3  -7   9       33.99       97.20     11.86 o 
   4  -7   9       34.34       18.96      8.94 o 
   5  -7   9      146.12      134.28     13.67 o 
   6  -7   9      144.93      122.14     18.46 o 
   7  -7   9        9.02       24.49     13.27 o 
  -8  -6   9      609.02      575.03     34.05 o 
  -7  -6   9      159.31      158.57     39.61 o 
  -6  -6   9      732.89      721.83     52.18 o 
  -5  -6   9       89.90       72.98     12.64 o 
  -4  -6   9        5.46       17.30      8.72 o 
  -3  -6   9        4.16        4.74      6.78 o 
  -2  -6   9        7.61       -0.52      6.21 o 
  -1  -6   9      424.50      476.50     43.16 o 
   0  -6   9     1195.97     1068.09     30.51 o 
   1  -6   9        5.39       32.42      5.75 o 
   2  -6   9      106.78      164.36     10.08 o 
   3  -6   9      784.92      744.76     19.98 o 
   4  -6   9      363.76      328.00     19.19 o 
   5  -6   9      110.65      114.63     12.18 o 
   6  -6   9      339.70      304.31     20.52 o 
   7  -6   9        1.02       13.62     12.41 o 
  -9  -5   9        6.27        9.85     19.34 o 
  -8  -5   9       12.37       28.06     16.03 o 
  -7  -5   9      369.28      392.62     33.31 o 
  -6  -5   9      213.92      277.28     23.45 o 
  -5  -5   9     2213.69     2103.81     47.39 o 
  -4  -5   9      328.26      376.28     17.07 o 
  -3  -5   9      576.70      613.70     37.12 o 
  -2  -5   9       13.06       39.30      7.76 o 
  -1  -5   9      231.37      212.21     10.57 o 
   0  -5   9      382.16      358.33     10.85 o 
   1  -5   9     1110.32     1009.65     27.55 o 
   2  -5   9      734.01      661.53     16.01 o 
   3  -5   9      412.61      397.49     13.84 o 
   4  -5   9       20.31       31.06      7.21 o 
   5  -5   9        1.72        3.94      7.81 o 
   6  -5   9       51.16       37.24     11.27 o 
   7  -5   9      153.66      145.04     16.64 o 
   8  -5   9        8.63       18.76     13.71 o 
  -9  -4   9        0.54        4.96     15.02 o 
  -8  -4   9      338.42      473.12     27.41 o 
  -7  -4   9       98.28       84.95     16.79 o 
  -6  -4   9        7.72       20.97     10.42 o 
  -5  -4   9      329.45      355.28     15.80 o 
  -4  -4   9       57.40       71.88      9.29 o 
  -3  -4   9     1326.93     1321.45     31.23 o 
  -2  -4   9       44.56       58.18      7.13 o 
  -1  -4   9     1762.13     1567.17     29.59 o 
   0  -4   9        6.92       38.01     19.13 o 
   1  -4   9      499.38      601.94     15.74 o 
   2  -4   9     2274.77     2146.71     38.14 o 
   3  -4   9      210.92      320.92     14.74 o 
   4  -4   9     1743.87     1581.83     33.78 o 
   5  -4   9      780.67      639.07     19.43 o 
   6  -4   9      257.95      273.00     18.45 o 
   7  -4   9       27.77       32.91     11.91 o 
   8  -4   9       46.38       46.48     13.07 o 
  -9  -3   9       58.98       66.29     31.08 o 
  -8  -3   9      463.40      497.71     30.39 o 
  -7  -3   9      930.75      911.42     34.01 o 
  -6  -3   9     2122.45     2143.20     67.51 o 
  -5  -3   9     1651.94     1963.29     81.78 o 
  -4  -3   9      124.62      170.55     19.03 o 
  -3  -3   9     1301.36     1301.76     30.44 o 
  -2  -3   9        3.48       12.71      6.02 o 
  -1  -3   9     2313.87     2714.24     46.45 o 
   0  -3   9     1482.18     1504.98     29.27 o 
   1  -3   9     1326.87     1178.65     24.09 o 
   2  -3   9       46.91       59.52      5.82 o 
   3  -3   9      579.51      613.88     15.58 o 
   4  -3   9      526.80      512.14     16.04 o 
   5  -3   9      158.53      170.98     11.25 o 
   6  -3   9       81.90       90.17     12.30 o 
   7  -3   9      698.84      768.22     46.35 o 
   8  -3   9        1.13        9.39     11.17 o 
   9  -3   9       25.34       22.47     13.84 o 
  -9  -2   9       83.94      140.67     49.24 o 
  -8  -2   9      313.84      366.54     28.73 o 
  -7  -2   9       46.22      108.91     16.20 o 
  -6  -2   9        0.08       16.07      8.46 o 
  -5  -2   9     1356.34     1218.20     57.04 o 
  -4  -2   9      527.29      477.57     48.48 o 
  -3  -2   9     3127.52     3162.89     62.51 o 
  -2  -2   9       34.05       66.45      6.76 o 
  -1  -2   9      769.28     1086.09     36.54 o 
   0  -2   9        1.81       36.33     15.26 o 
   1  -2   9     4297.85     4420.87     70.90 o 
   2  -2   9     7782.23     8125.96    127.92 o 
   3  -2   9       21.38       57.00      6.35 o 
   4  -2   9     2183.07     1948.97     39.00 o 
   5  -2   9       68.23       73.57      9.91 o 
   6  -2   9      100.76       65.78     10.94 o 
   7  -2   9      108.89      111.61     14.18 o 
   8  -2   9      279.79      260.05     20.29 o 
   9  -2   9      117.73      123.04     17.21 o 
  -9  -1   9        9.94        5.72     18.50 o 
  -8  -1   9      123.15      135.92     23.89 o 
  -7  -1   9      111.39       87.98     14.66 o 
  -6  -1   9      431.34      440.46     23.75 o 
  -5  -1   9        1.44       48.70     13.99 o 
  -4  -1   9      573.64      598.71     18.01 o 
  -3  -1   9       13.74       17.32      4.16 o 
  -2  -1   9      222.21      372.60     36.03 o 
  -1  -1   9     2414.41     2499.05     45.24 o 
   0  -1   9     1154.13     1273.58     25.27 o 
   1  -1   9      310.84      408.01     20.58 o 
   2  -1   9       62.31      102.05      5.35 o 
   3  -1   9      196.86      215.69      8.70 o 
   4  -1   9      442.57      482.38     34.87 o 
   5  -1   9     1110.74     1111.74     28.75 o 
   6  -1   9      438.12      432.69     17.40 o 
   7  -1   9      237.37      308.09     19.61 o 
   8  -1   9        6.45       12.36     10.62 o 
   9  -1   9      129.75      123.31     17.36 o 
  -9   0   9      163.13      213.38     30.72 o 
  -8   0   9       98.74      118.15     24.44 o 
  -7   0   9        9.05        7.28     24.36 o 
  -6   0   9      229.81      283.87     37.91 o 
  -5   0   9      316.74      341.36     18.56 o 
  -4   0   9        8.01        6.27      6.50 o 
  -3   0   9     2589.29     2343.22     47.07 o 
  -2   0   9     2326.38     2591.80     44.10 o 
  -1   0   9      173.59      194.39      9.18 o 
   0   0   9      117.64      126.02      7.45 o 
   1   0   9       94.53       95.10      9.25 o 
   2   0   9     4364.69     4175.29     63.12 o 
   3   0   9      312.64      283.70      9.28 o 
   4   0   9      747.53      806.61     17.45 o 
   5   0   9       94.73       83.83     11.29 o 
   6   0   9       31.17       33.47      7.82 o 
   7   0   9      383.40      445.23     17.15 o 
   8   0   9      188.14      265.20     16.99 o 
   9   0   9      157.68      125.97     17.18 o 
  -9   1   9       21.70       20.60     29.79 o 
  -8   1   9      320.01      338.11     33.43 o 
  -7   1   9      115.80      138.11     23.88 o 
  -6   1   9      527.06      489.19     26.49 o 
  -5   1   9      524.54      563.76     27.74 o 
  -4   1   9     1450.81     1503.02     33.60 o 
  -3   1   9       96.41      144.13      9.07 o 
  -2   1   9       24.27       37.57      4.83 o 
  -1   1   9      801.48      695.45     15.05 o 
   0   1   9      555.91      667.06     14.56 o 
   1   1   9      707.46      694.62     16.20 o 
   2   1   9      573.56      805.54     25.10 o 
   3   1   9      363.63      605.45     27.33 o 
   4   1   9      736.11      760.95     16.79 o 
   5   1   9     1034.89     1242.88     37.54 o 
   6   1   9     1049.68     1006.15     24.89 o 
   7   1   9      179.17      171.66     12.16 o 
   8   1   9      516.90      503.99     21.76 o 
   9   1   9       37.00       34.08     11.42 o 
  -9   2   9      240.62      236.46     48.06 o 
  -8   2   9      138.62      189.52     44.36 o 
  -7   2   9      106.26      116.03     21.45 o 
  -6   2   9      100.56       97.37     19.98 o 
  -5   2   9       26.32       31.52     11.78 o 
  -4   2   9     2145.14     1936.41     48.78 o 
  -3   2   9       71.47      122.85      7.44 o 
  -2   2   9     6679.43     7027.52    118.25 o 
  -1   2   9     1905.39     2140.84     66.49 o 
   0   2   9      113.84      108.74      6.17 o 
   1   2   9     4315.05     4852.90    145.18 o 
   2   2   9      727.83      575.53     13.57 o 
   3   2   9     2414.46     2768.38     46.52 o 
   4   2   9      524.68      539.62     13.74 o 
   5   2   9      515.98      511.65     15.94 o 
   6   2   9      276.96      395.82     14.72 o 
   7   2   9      182.57      177.24     12.70 o 
   8   2   9       56.61       56.95     10.40 o 
   9   2   9      164.15      227.99     17.70 o 
  10   2   9      198.16      210.77     42.36 o 
  -8   3   9       91.71      108.82     38.64 o 
  -7   3   9      719.49      705.42     65.30 o 
  -6   3   9      178.64      199.67     26.50 o 
  -5   3   9      166.48      214.33     18.07 o 
  -4   3   9       86.22       83.67     10.95 o 
  -3   3   9      463.67      477.60     17.31 o 
  -2   3   9     1036.45      910.37     21.78 o 
  -1   3   9     1057.26      857.57     18.30 o 
   0   3   9     5136.50     5131.27     87.17 o 
   1   3   9     2093.97     2244.62     50.81 o 
   2   3   9       71.01      208.29      9.79 o 
   3   3   9      161.93      175.13      9.53 o 
   4   3   9     1020.72      940.34     22.45 o 
   5   3   9        0.09        6.72      5.98 o 
   6   3   9     3520.43     3558.40     65.53 o 
   7   3   9        1.21        9.18      7.60 o 
   8   3   9      594.55      612.80     21.98 o 
   9   3   9      284.58      287.40     22.17 o 
  10   3   9       52.82       70.13     24.05 o 
  -8   4   9       30.11       31.64     31.28 o 
  -7   4   9        0.02       29.54     26.02 o 
  -6   4   9      316.20      340.98     33.80 o 
  -5   4   9      633.48      576.77     30.35 o 
  -4   4   9     1971.06     1726.86     56.95 o 
  -3   4   9       12.96       34.19     14.74 o 
  -2   4   9     1751.59     1557.51     33.25 o 
  -1   4   9       45.27      125.13      9.79 o 
   1   4   9     4123.91     3661.02     55.44 o 
   2   4   9        1.58       14.66      4.12 o 
   3   4   9     4281.28     3960.54     64.21 o 
   4   4   9      271.04      347.98     11.36 o 
   5   4   9       10.37       42.46      8.54 o 
   6   4   9      195.19      193.94     11.64 o 
   7   4   9      325.53      273.22     15.34 o 
   8   4   9      843.93      802.93     33.96 o 
   9   4   9      621.11      662.85     29.50 o 
  10   4   9       27.27       48.09     24.28 o 
  -8   5   9       59.85       44.95     28.26 o 
  -7   5   9      158.21      218.79     44.40 o 
  -6   5   9       17.56       16.62     34.35 o 
  -5   5   9        2.35       14.36     14.56 o 
  -4   5   9      189.50      197.44     19.74 o 
  -3   5   9      446.44      446.57     25.12 o 
  -2   5   9      384.21      374.38     28.84 o 
  -1   5   9     1370.09     1247.14     31.70 o 
   0   5   9      169.46      110.77      8.07 o 
   1   5   9      113.26       80.30      5.92 o 
   2   5   9       41.08       33.01      4.87 o 
   3   5   9       62.15      107.14      7.44 o 
   4   5   9     1808.79     1572.73     29.82 o 
   5   5   9      230.57      260.88     11.31 o 
   6   5   9     1940.75     1659.94     37.58 o 
   7   5   9       29.64       39.81     12.27 o 
   8   5   9      552.06      485.25     24.62 o 
   9   5   9       44.75       67.80     13.74 o 
  10   5   9       17.19       50.67     24.18 o 
  -7   6   9       19.73       26.85     31.51 o 
  -6   6   9      219.47      235.50     30.78 o 
  -5   6   9       12.73       15.82     16.57 o 
  -4   6   9     1294.03     1261.25     46.73 o 
  -3   6   9      398.97      379.69     25.09 o 
  -2   6   9      550.81      571.83     27.44 o 
  -1   6   9       83.21      109.28     18.46 o 
   0   6   9      105.32      228.82     11.03 o 
   1   6   9     1574.38     1381.99     26.07 o 
   2   6   9      457.82      439.07     11.34 o 
   3   6   9      314.87      287.21     10.08 o 
   4   6   9      361.32      360.50     13.01 o 
   5   6   9      205.61      226.66     13.09 o 
   6   6   9       23.41       19.36     10.10 o 
   7   6   9       43.13       32.43     11.13 o 
   8   6   9      488.04      478.16     26.53 o 
   9   6   9      151.65      151.03     17.92 o 
  10   6   9        3.99       36.71     21.44 o 
  -7   7   9       46.91       86.05     25.62 o 
  -6   7   9      291.07      306.37     35.04 o 
  -5   7   9      135.33      115.53     24.97 o 
  -4   7   9      556.72      427.96     27.71 o 
  -3   7   9       39.66       47.28     14.52 o 
  -2   7   9       81.53       68.46     14.88 o 
  -1   7   9      198.49      212.23     28.81 o 
   0   7   9       25.67       11.98      6.91 o 
   1   7   9     1977.60     1930.39     48.39 o 
   2   7   9       57.46       40.57      7.42 o 
   3   7   9       84.76       78.19      9.90 o 
   4   7   9      679.70      609.31     18.79 o 
   5   7   9     1070.23     1057.31     27.09 o 
   6   7   9      126.31      105.69     13.72 o 
   7   7   9      455.81      472.39     23.65 o 
   8   7   9      142.96      170.41     17.51 o 
   9   7   9        6.94       21.59     12.67 o 
  -7   8   9       71.51       98.78     27.44 o 
  -6   8   9       11.03       37.74     23.37 o 
  -5   8   9      478.91      553.86     57.26 o 
  -4   8   9       70.30       93.49     23.51 o 
  -3   8   9     1038.62      951.11     39.59 o 
  -2   8   9       15.13       46.12     17.48 o 
  -1   8   9      118.83      131.43     18.00 o 
   0   8   9      396.12      433.41     35.26 o 
   1   8   9       88.42      128.25     11.82 o 
   2   8   9     1070.38      990.56     27.56 o 
   3   8   9      512.13      471.52     18.60 o 
   4   8   9      167.37      187.44     15.68 o 
   5   8   9      925.90      905.49     25.04 o 
   6   8   9        4.68       21.89      9.46 o 
   7   8   9       55.13       56.19     12.80 o 
   8   8   9      535.20      468.80     27.40 o 
   9   8   9      156.47      144.07     17.66 o 
  -6   9   9      340.74      316.46     38.85 o 
  -5   9   9        5.85       21.01     22.69 o 
  -4   9   9       46.20      115.07     25.66 o 
  -3   9   9        8.24       20.39     19.39 o 
  -2   9   9      469.20      503.15     28.14 o 
  -1   9   9      264.86      442.80     88.02 o 
   0   9   9     1815.41     1613.38     47.04 o 
   1   9   9       19.27       65.90     15.93 o 
   2   9   9       56.74       61.42     12.10 o 
   3   9   9      636.98      598.60     20.91 o 
   4   9   9      352.68      364.70     19.36 o 
   5   9   9     1376.09     1400.75     38.13 o 
   6   9   9      268.30      267.48     17.08 o 
   7   9   9      630.71      507.92     24.65 o 
   8   9   9       41.75       67.87     13.54 o 
   9   9   9       31.22       59.90     20.38 o 
  -5  10   9      459.43      441.14     43.95 o 
  -4  10   9        5.60       -7.40     20.87 o 
  -3  10   9      910.61      827.28     48.87 o 
  -2  10   9      185.40      111.21     23.98 o 
  -1  10   9        9.69       -2.52     15.10 o 
   0  10   9      489.58      562.61     30.67 o 
   1  10   9       53.43       47.80     16.37 o 
   2  10   9     1232.43     1135.47     45.05 o 
   3  10   9       38.65       42.22     12.28 o 
   4  10   9      111.31      132.32     14.76 o 
   5  10   9       21.12       26.03     10.02 o 
   6  10   9      700.72      716.33     29.05 o 
   7  10   9      270.01      282.73     29.01 o 
   8  10   9      813.93      746.22     31.27 o 
  -4  11   9      114.44      116.43     29.78 o 
  -3  11   9      216.47      319.26     36.55 o 
  -2  11   9      817.42      919.15     76.33 o 
  -1  11   9      265.73      293.16     35.31 o 
   0  11   9      742.75      725.99     55.29 o 
   1  11   9      203.68      297.49     42.96 o 
   2  11   9      533.00      564.83     44.38 o 
   3  11   9      563.16      629.04     28.04 o 
   4  11   9      106.43      110.62     19.21 o 
   5  11   9     1112.92     1058.88     36.67 o 
   6  11   9      102.86      102.45     20.83 o 
   7  11   9       31.57       62.29     17.02 o 
   8  11   9      175.66      203.20     39.28 o 
  -4  12   9      110.67      157.81     49.26 o 
  -3  12   9      182.43      234.57     53.53 o 
  -2  12   9       90.28      142.62     46.98 o 
  -1  12   9       77.71       96.14     49.34 o 
   0  12   9      200.42      258.59     35.64 o 
   1  12   9        1.24      -12.21     26.26 o 
   2  12   9       94.72      171.32     31.69 o 
   3  12   9       91.68      101.80     33.75 o 
   4  12   9      353.93      419.10     31.58 o 
   5  12   9        7.27       36.87     16.69 o 
   6  12   9      567.47      590.40     28.19 o 
   7  12   9      226.65      299.05     33.28 o 
  -2  13   9       41.26       -7.54     41.81 o 
  -1  13   9       37.69       95.74     31.13 o 
   0  13   9       13.21       74.46     27.54 o 
   1  13   9      242.84      226.15     45.26 o 
   2  13   9       19.23       32.12     24.88 o 
   3  13   9      266.98      365.89     42.07 o 
   4  13   9      634.52      711.13     49.05 o 
   5  13   9      103.44      194.03     37.04 o 
   6  13   9      140.24      123.56     28.17 o 
  -1  14   9       33.16       23.23     29.25 o 
   0  14   9        1.71       23.49     26.42 o 
   1  14   9      214.75      305.71     86.60 o 
   2  14   9       53.28       45.69     27.37 o 
   3  14   9      206.48      205.92     36.90 o 
   4  14   9      167.31      170.05     54.21 o 
   5  14   9       25.87       59.33     39.49 o 
  -3 -12  10        5.12       18.59     16.71 o 
  -2 -12  10        1.36       39.49     18.69 o 
  -1 -12  10       50.03       52.10     20.60 o 
   0 -12  10      652.36      552.95     39.64 o 
  -5 -11  10       43.78       23.80     24.18 o 
  -4 -11  10       48.05       99.66     25.45 o 
  -3 -11  10      533.80      499.36     31.13 o 
  -2 -11  10      107.06      104.16     18.41 o 
  -1 -11  10      786.55      705.50     35.88 o 
   0 -11  10       51.02       55.22     15.53 o 
   1 -11  10       21.80       33.53     14.26 o 
   2 -11  10       86.08       68.73     15.05 o 
  -6 -10  10       40.92       73.68     21.41 o 
  -5 -10  10        0.01       28.02     10.91 o 
  -4 -10  10      359.18      334.63     26.94 o 
  -3 -10  10        6.94       14.59      9.84 o 
  -2 -10  10      171.10      142.47     18.91 o 
  -1 -10  10     1043.13     1026.73     43.01 o 
   0 -10  10      676.29      603.87     27.85 o 
   1 -10  10      159.05      142.18     19.94 o 
   2 -10  10        3.85        0.57     10.98 o 
   3 -10  10        2.94       37.42     11.52 o 
   4 -10  10       11.30       66.59     24.67 o 
  -7  -9  10      117.56      162.39     33.38 o 
  -6  -9  10       14.65       34.89     14.09 o 
  -5  -9  10       14.78       46.02     13.97 o 
  -4  -9  10        2.33        6.33     10.64 o 
  -3  -9  10      376.44      391.49     26.98 o 
  -2  -9  10      820.99      796.70     40.30 o 
  -1  -9  10       30.69       56.98     12.98 o 
   0  -9  10      890.22      941.84     34.67 o 
   1  -9  10      492.07      541.76     25.34 o 
   2  -9  10       26.04       18.05      9.44 o 
   3  -9  10      123.25      127.96     13.68 o 
   4  -9  10      283.27      262.66     23.61 o 
   5  -9  10       21.71       53.64     17.61 o 
  -7  -8  10       49.25       62.84     17.48 o 
  -6  -8  10       28.48       23.95     14.23 o 
  -5  -8  10       28.32       33.24     13.88 o 
  -4  -8  10       13.67       19.98     11.44 o 
  -3  -8  10       68.81       76.66     15.08 o 
  -2  -8  10      330.22      375.10     24.52 o 
  -1  -8  10      586.18      509.82     20.28 o 
   0  -8  10       30.16       20.52      7.40 o 
   1  -8  10      424.87      379.36     16.85 o 
   2  -8  10       11.62       72.98     12.94 o 
   3  -8  10      173.70      163.79     17.64 o 
   4  -8  10       11.69       29.19      9.66 o 
   5  -8  10       60.72       54.72     11.85 o 
   6  -8  10       57.06       58.32     15.65 o 
  -8  -7  10      380.91      373.71     44.98 o 
  -7  -7  10      785.42      707.88     40.37 o 
  -6  -7  10      122.46      100.37     19.13 o 
  -5  -7  10       84.79       72.83     15.39 o 
  -4  -7  10      490.87      430.79     21.76 o 
  -3  -7  10      228.87      290.55     19.11 o 
  -2  -7  10     1504.48     1230.34     31.45 o 
  -1  -7  10      307.18      305.29     14.87 o 
   0  -7  10      407.33      383.95     15.88 o 
   1  -7  10       47.33       53.22      8.33 o 
   2  -7  10      492.92      414.56     16.02 o 
   3  -7  10      416.01      370.65     15.00 o 
   4  -7  10       69.81       68.12     10.85 o 
   5  -7  10      297.46      293.96     18.32 o 
   6  -7  10      160.57      181.89     28.55 o 
  -8  -6  10        0.95       45.70     29.19 o 
  -7  -6  10       27.09       68.93     17.39 o 
  -6  -6  10      745.29      707.57     37.91 o 
  -5  -6  10      407.15      420.77     20.98 o 
  -4  -6  10      199.91      246.20     20.49 o 
  -3  -6  10      348.16      354.54     16.69 o 
  -2  -6  10      103.33      130.57     10.80 o 
  -1  -6  10     1465.60     1644.22     54.41 o 
   0  -6  10     3532.02     3116.24     63.43 o 
   1  -6  10     1281.50     1792.78     40.02 o 
   2  -6  10     1456.40     1405.80     33.17 o 
   3  -6  10      572.57      426.57     14.96 o 
   4  -6  10       25.00       67.18     10.15 o 
   5  -6  10       14.73       15.13      9.42 o 
   6  -6  10      324.26      328.49     24.87 o 
   7  -6  10       55.52       73.20     16.19 o 
  -8  -5  10      228.77      234.27     25.86 o 
  -7  -5  10      278.58      328.34     54.60 o 
  -6  -5  10       95.86       96.90     19.23 o 
  -5  -5  10     1437.97     1573.91     54.17 o 
  -4  -5  10     1120.31     1021.99     27.50 o 
  -3  -5  10       85.42       85.95      9.53 o 
  -2  -5  10     1606.44     1541.74     32.99 o 
  -1  -5  10      260.63      261.42     13.40 o 
   0  -5  10      112.95       98.32     10.65 o 
   1  -5  10       40.17       34.56      6.40 o 
   2  -5  10      329.62      406.50     14.97 o 
   3  -5  10     2680.45     2523.81     48.98 o 
   4  -5  10      483.16      484.97     16.50 o 
   5  -5  10      587.61      585.59     21.26 o 
   6  -5  10       21.56       42.18     11.47 o 
   7  -5  10       89.17       96.41     14.91 o 
   8  -5  10      126.75      154.46     19.86 o 
  -8  -4  10       13.01       63.32     23.10 o 
  -7  -4  10      405.95      434.47     28.81 o 
  -6  -4  10      263.37      247.22     19.11 o 
  -5  -4  10      869.24      955.05     27.03 o 
  -4  -4  10       71.45      113.79     10.67 o 
  -3  -4  10       42.44       43.26      8.28 o 
  -2  -4  10      704.98      965.87     63.41 o 
  -1  -4  10     2551.21     2559.52     52.64 o 
   0  -4  10     3182.22     3006.77     54.90 o 
   1  -4  10       98.61      127.42      8.26 o 
   2  -4  10      611.85      551.18     15.65 o 
   3  -4  10      106.50      160.68     12.74 o 
   4  -4  10      177.25      237.31     12.54 o 
   5  -4  10      117.44      105.64     10.23 o 
   6  -4  10      770.67      688.56     35.68 o 
   7  -4  10      106.05      115.81     17.36 o 
   8  -4  10      247.37      240.69     20.73 o 
  -9  -3  10       70.46       65.25     22.81 o 
  -8  -3  10      121.16      105.12     19.55 o 
  -7  -3  10        9.90       27.43     11.78 o 
  -6  -3  10      268.75      298.78     23.20 o 
  -5  -3  10       17.83       25.78     10.41 o 
  -4  -3  10      896.80      828.19     28.34 o 
  -3  -3  10      273.23      310.28     15.00 o 
  -2  -3  10      207.43      267.59     13.15 o 
  -1  -3  10      330.48      411.77     16.92 o 
   0  -3  10      809.64      815.17     17.11 o 
   1  -3  10      219.08      258.91      9.97 o 
   2  -3  10      346.60      472.35     26.40 o 
   3  -3  10     3375.55     3088.57     57.20 o 
   4  -3  10        2.02       10.86      6.19 o 
   5  -3  10       59.09       53.12      8.34 o 
   6  -3  10       41.81       52.65     11.27 o 
   7  -3  10      164.56      171.19     16.72 o 
   8  -3  10      305.20      322.54     24.99 o 
  -9  -2  10        1.36       10.50     32.59 o 
  -8  -2  10       40.81       61.42     22.47 o 
  -7  -2  10      316.80      353.90     43.02 o 
  -6  -2  10      105.99      116.86     15.97 o 
  -5  -2  10      497.94      486.58     37.80 o 
  -4  -2  10        8.67       37.21     13.63 o 
  -3  -2  10      134.27      156.63     11.95 o 
  -2  -2  10      470.77      527.28     16.18 o 
  -1  -2  10       36.60       46.14      6.23 o 
   0  -2  10     6918.73     6778.05    119.63 o 
   1  -2  10      312.77      374.23     10.38 o 
   2  -2  10     1029.34      983.40     20.77 o 
   3  -2  10        9.56        3.34      5.26 o 
   4  -2  10       26.12       30.50      7.14 o 
   5  -2  10      327.51      394.84     14.67 o 
   6  -2  10       80.02       92.03     11.60 o 
   7  -2  10      136.96      145.01     15.61 o 
   8  -2  10       28.70       36.23     12.26 o 
   9  -2  10        2.22       25.27     12.16 o 
  -9  -1  10       96.16      154.95     29.30 o 
  -8  -1  10      478.34      491.37     37.89 o 
  -7  -1  10      472.45      468.15     35.40 o 
  -6  -1  10       57.70       41.67     16.46 o 
  -5  -1  10       42.08       52.96     12.10 o 
  -4  -1  10      175.41      156.80     12.45 o 
  -3  -1  10      799.20      893.36     31.96 o 
  -2  -1  10      154.34      222.24      9.31 o 
  -1  -1  10      902.51      916.44     18.91 o 
   0  -1  10      594.80      782.65     47.36 o 
   1  -1  10       66.51       97.08      8.23 o 
   2  -1  10     1028.38     1119.56     20.38 o 
   3  -1  10      324.14      542.54     27.64 o 
   4  -1  10     1603.27     1572.06     37.70 o 
   5  -1  10     1378.59     1214.06     31.80 o 
   6  -1  10       38.25       46.05      9.67 o 
   7  -1  10       18.85       42.36     11.27 o 
   8  -1  10      341.78      418.52     26.59 o 
   9  -1  10      181.08      186.34     19.27 o 
  -9   0  10       89.42       97.57     25.67 o 
  -8   0  10       37.51       34.10     32.48 o 
  -7   0  10      420.09      395.55     31.85 o 
  -6   0  10      630.74      629.32     28.96 o 
  -5   0  10      985.24     1090.72     45.08 o 
  -4   0  10      176.53      293.52     13.52 o 
  -3   0  10     1155.59     1335.89     48.84 o 
  -2   0  10      923.89      863.22     18.45 o 
  -1   0  10     2972.01     4261.09    110.73 o 
   0   0  10     7258.52     7547.15    126.80 o 
   1   0  10     5312.10     6033.01    102.59 o 
   2   0  10      754.86      979.28     27.45 o 
   3   0  10      939.25      947.90     19.19 o 
   4   0  10       19.08        9.78      5.96 o 
   5   0  10       14.21       16.77      8.15 o 
   6   0  10      114.34      119.93     14.20 o 
   7   0  10      264.97      327.73     18.08 o 
   8   0  10      326.86      368.45     22.19 o 
   9   0  10        9.46       10.31     16.07 o 
  -9   1  10      131.33      178.47     46.28 o 
  -8   1  10       76.12       82.96     22.46 o 
  -7   1  10      228.66      293.47     29.39 o 
  -6   1  10       30.57       64.16     16.56 o 
  -5   1  10       35.09       44.75     10.53 o 
  -4   1  10      784.40      966.52     66.33 o 
  -3   1  10     1464.08     1342.05     30.09 o 
  -2   1  10     1200.69     1367.37     27.46 o 
  -1   1  10        1.01       -3.11      4.05 o 
   0   1  10      768.31      813.16     26.81 o 
   1   1  10     2919.30     2797.90     50.40 o 
   2   1  10     2813.84     2842.62     47.86 o 
   3   1  10     1152.99     1037.27     21.43 o 
   4   1  10     7234.85     7109.74    132.16 o 
   5   1  10        6.72        6.56      6.95 o 
   6   1  10      187.60      188.17     12.83 o 
   7   1  10      681.20      633.23     20.43 o 
   8   1  10      277.79      306.96     19.98 o 
   9   1  10      311.49      356.61     20.82 o 
  -8   2  10      414.49      391.48     56.65 o 
  -7   2  10      662.15      636.46     61.95 o 
  -6   2  10      480.68      492.09     26.58 o 
  -5   2  10      911.86      827.35     40.66 o 
  -4   2  10       10.23       -4.25      8.78 o 
  -3   2  10        5.03       -3.30      4.64 o 
  -2   2  10     3061.28     4628.71    154.37 o 
  -1   2  10     4675.69     4593.63     79.07 o 
   0   2  10     3654.58     3405.21     56.20 o 
   1   2  10     3341.95     3971.90     87.89 o 
   2   2  10       89.13      109.67      7.01 o 
   3   2  10      115.20       76.62      6.45 o 
   4   2  10        3.48        5.50      5.29 o 
   5   2  10      707.68      667.17     18.70 o 
   6   2  10      430.84      418.56     15.34 o 
   7   2  10      486.68      592.27     19.40 o 
   8   2  10       15.43       22.62      9.39 o 
   9   2  10       37.14       33.02     11.39 o 
  -8   3  10       23.61       74.01     32.45 o 
  -7   3  10        4.05      -13.59     26.32 o 
  -6   3  10       35.71       38.77     15.04 o 
  -5   3  10      518.99      498.21     27.53 o 
  -4   3  10       20.48       23.86      9.39 o 
  -3   3  10     1062.38      966.60     29.54 o 
  -2   3  10       62.88       79.13      5.82 o 
  -1   3  10      102.12       89.37      6.02 o 
   0   3  10     2438.03     2065.53     38.38 o 
   1   3  10      365.65      382.50     10.00 o 
   2   3  10     8144.57     7568.21    118.44 o 
   3   3  10      347.87      409.32     12.26 o 
   4   3  10     3544.80     3306.00     55.78 o 
   5   3  10       30.23       53.10      8.22 o 
   6   3  10      136.64      112.82     10.04 o 
   7   3  10     1083.37     1094.48     27.61 o 
   8   3  10       67.00       80.20     11.71 o 
   9   3  10      297.98      307.45     28.39 o 
  10   3  10        9.79       24.20     21.45 o 
  -8   4  10      210.87      219.21     50.69 o 
  -7   4  10       23.61       81.44     47.17 o 
  -6   4  10      474.05      522.82     31.65 o 
  -5   4  10      285.75      234.92     26.92 o 
  -4   4  10       11.34       72.70     26.53 o 
  -3   4  10      128.96      107.68     18.42 o 
  -2   4  10      288.94      283.17     22.11 o 
  -1   4  10     2032.11     1666.84     34.79 o 
   0   4  10      128.73      193.30      8.55 o 
   1   4  10     2271.92     2290.29     42.49 o 
   2   4  10      247.89      366.63     17.90 o 
   3   4  10      122.27       86.06      6.91 o 
   4   4  10      346.92      360.68     11.88 o 
   5   4  10      177.83      167.68     17.34 o 
   6   4  10      132.27      126.47     10.19 o 
   7   4  10      499.00      483.47     18.59 o 
   8   4  10       62.16       79.09     14.03 o 
   9   4  10      112.21      108.84     17.30 o 
  10   4  10      809.91      736.01     48.37 o 
  -8   5  10       11.91       58.76     23.75 o 
  -7   5  10       55.71       35.20     20.62 o 
  -6   5  10       28.92       23.38     35.14 o 
  -5   5  10      447.62      478.93     28.47 o 
  -4   5  10      318.13      278.67     22.67 o 
  -3   5  10       24.30       28.65     17.21 o 
  -2   5  10      203.12      182.06     18.07 o 
  -1   5  10     1181.20     1208.19     32.72 o 
   0   5  10      654.82      605.75     17.41 o 
   1   5  10      105.02       85.27      9.67 o 
   2   5  10     4929.04     4460.26     67.58 o 
   3   5  10     1419.22     1361.84     26.34 o 
   4   5  10       22.19       52.46      7.03 o 
   5   5  10      527.19      503.82     17.26 o 
   6   5  10       81.64      155.46     33.16 o 
   7   5  10      890.18      795.29     29.81 o 
   8   5  10      195.23      220.48     27.53 o 
   9   5  10       85.49       71.61     15.39 o 
  10   5  10        3.42       14.27     20.11 o 
  -7   6  10      274.27      360.89     37.76 o 
  -6   6  10       84.39      121.37     25.82 o 
  -5   6  10      467.40      422.84     38.20 o 
  -4   6  10       19.87       74.53     22.04 o 
  -3   6  10      478.46      457.11     25.76 o 
  -2   6  10      190.61      141.96     20.47 o 
  -1   6  10      334.18      290.83     21.50 o 
   0   6  10     2193.81     1892.46     44.40 o 
   1   6  10      306.81      294.12     10.25 o 
   2   6  10      544.43      558.27     13.34 o 
   3   6  10      230.91      242.72     10.39 o 
   4   6  10     1065.55      894.06     21.60 o 
   5   6  10      122.53      157.49     12.36 o 
   6   6  10      538.41      541.74     23.06 o 
   7   6  10      102.24      137.82     15.85 o 
   8   6  10      191.20      236.36     20.07 o 
   9   6  10      151.25      134.29     17.59 o 
  -7   7  10        0.65       25.33     22.54 o 
  -6   7  10       60.83      122.07     27.81 o 
  -5   7  10       13.14       11.84     19.87 o 
  -4   7  10      722.66      731.56     35.25 o 
  -3   7  10      365.17      373.98     25.16 o 
  -2   7  10      816.74      760.42     32.97 o 
  -1   7  10     1453.89     1447.32     64.15 o 
   0   7  10     1252.73     1288.30     73.36 o 
   1   7  10     2345.02     2164.42     44.18 o 
   2   7  10     1435.18     1325.40     30.30 o 
   3   7  10     4380.10     4739.40    103.51 o 
   4   7  10      193.51      181.39     11.96 o 
   5   7  10      742.85      753.27     22.10 o 
   6   7  10      453.83      465.64     21.82 o 
   7   7  10      111.46       99.82     15.05 o 
   8   7  10      443.11      433.87     25.83 o 
   9   7  10        8.15       19.39     12.08 o 
  -6   8  10        1.20       16.54     21.28 o 
  -5   8  10      182.37      163.88     29.35 o 
  -4   8  10       35.23       69.11     24.51 o 
  -3   8  10      102.46      106.79     18.54 o 
  -2   8  10      684.87      680.06     31.79 o 
  -1   8  10     1711.96     1598.68     53.91 o 
   0   8  10     2412.38     2043.97     56.30 o 
   1   8  10       73.29       89.91     10.97 o 
   2   8  10      174.41      147.12     18.10 o 
   3   8  10       10.45        3.40      8.22 o 
   4   8  10     1563.75     1390.04     36.47 o 
   5   8  10     1288.00     1113.86     28.61 o 
   6   8  10     1583.46     1400.48     42.15 o 
   7   8  10       14.86       30.06     15.98 o 
   8   8  10      173.16      175.50     18.06 o 
   9   8  10      226.81      182.29     23.87 o 
  -6   9  10      274.61      237.92     37.06 o 
  -5   9  10       19.04       -6.51     42.38 o 
  -4   9  10      309.80      351.82     56.04 o 
  -3   9  10       83.92       61.94     22.22 o 
  -2   9  10      130.66      151.63     20.07 o 
  -1   9  10       30.41       24.14     19.43 o 
   0   9  10      118.40      144.74     15.65 o 
   1   9  10     1168.51     1174.26     45.02 o 
   2   9  10      194.21      245.21     24.29 o 
   3   9  10     1007.69      880.04     26.71 o 
   4   9  10        4.20       16.05      8.98 o 
   5   9  10        1.01       -7.81      8.97 o 
   6   9  10      220.04      271.62     19.23 o 
   7   9  10       29.40       26.01     11.71 o 
   8   9  10      689.60      684.49     30.35 o 
   9   9  10       30.38       34.68     26.35 o 
  -5  10  10      167.57      127.36     29.99 o 
  -4  10  10       56.16       89.41     25.90 o 
  -3  10  10       10.12        6.17     19.03 o 
  -2  10  10      325.30      473.83     39.38 o 
  -1  10  10      219.16      292.16     74.66 o 
   0  10  10       70.82       94.87     18.85 o 
   1  10  10      295.16      204.72     22.50 o 
   2  10  10      552.71      558.54     33.40 o 
   3  10  10        2.04        8.98     10.63 o 
   4  10  10     1420.64     1456.26     39.21 o 
   5  10  10       45.89       34.12     10.83 o 
   6  10  10      300.26      350.12     22.61 o 
   7  10  10       84.87      126.16     19.38 o 
   8  10  10       40.75      103.83     19.93 o 
  -4  11  10       12.92       18.89     24.77 o 
  -3  11  10        2.95        4.65     21.86 o 
  -2  11  10       31.11       97.91     39.47 o 
  -1  11  10       98.05       98.10     25.73 o 
   0  11  10        3.81       33.16     21.07 o 
   1  11  10      788.48      872.45     51.40 o 
   2  11  10      385.76      376.86     37.78 o 
   3  11  10      100.61      114.14     36.90 o 
   4  11  10      269.28      234.61     24.27 o 
   5  11  10      310.62      314.23     27.58 o 
   6  11  10       48.12      106.91     19.19 o 
   7  11  10       78.48       98.91     21.61 o 
   8  11  10      220.21      219.01     70.24 o 
  -3  12  10       44.38       24.05     39.72 o 
  -2  12  10      292.08      364.20     62.35 o 
  -1  12  10       25.66       51.93     24.81 o 
   0  12  10        0.71        5.92     22.31 o 
   1  12  10      183.70      168.91     31.44 o 
   2  12  10       76.19       87.48     32.02 o 
   3  12  10      395.91      518.28     45.58 o 
   4  12  10       35.39       42.85     22.40 o 
   5  12  10      341.04      523.22     50.65 o 
   6  12  10       14.59       28.42     17.80 o 
   7  12  10        1.59        9.77     32.68 o 
  -2  13  10       95.70      154.90     52.15 o 
  -1  13  10        1.60       -8.52     39.84 o 
   0  13  10      466.69      488.66     46.98 o 
   1  13  10       51.33       67.37     30.19 o 
   2  13  10      949.89      951.18     58.21 o 
   3  13  10       71.37      103.84     30.58 o 
   4  13  10      766.71      656.86     50.29 o 
   5  13  10        0.01       29.71     23.76 o 
   6  13  10        3.81       78.26     37.96 o 
  -1  14  10      156.32      153.66     55.67 o 
   0  14  10       24.46       16.43     25.18 o 
   1  14  10        3.86       -6.93     27.36 o 
   2  14  10      193.74      182.67     39.24 o 
   3  14  10      540.78      593.89     49.70 o 
   4  14  10       41.20       54.45     28.60 o 
   5  14  10      890.09      961.00     84.87 o 
  -1 -12  11       45.44       53.84     34.35 o 
  -4 -11  11      278.23      338.48     36.36 o 
  -3 -11  11      134.20      113.90     18.37 o 
  -2 -11  11      105.27       85.86     24.19 o 
  -1 -11  11      478.41      522.58     33.06 o 
   0 -11  11      190.72      178.71     23.01 o 
   1 -11  11      100.77       76.05     19.04 o 
   2 -11  11       35.90       27.51     13.58 o 
  -5 -10  11        2.22       22.58     27.43 o 
  -4 -10  11      149.00      150.39     20.78 o 
  -3 -10  11      100.51      110.92     18.16 o 
  -2 -10  11       55.23       35.93     21.34 o 
  -1 -10  11      833.00      728.79     31.52 o 
   0 -10  11       43.88       85.53     22.02 o 
   1 -10  11        8.73       22.14     13.37 o 
   2 -10  11       90.30       91.02     16.05 o 
   3 -10  11       46.53       38.51     11.54 o 
  -6  -9  11      436.44      458.07     36.53 o 
  -5  -9  11        0.65        3.34     18.18 o 
  -4  -9  11      913.33      749.50     36.77 o 
  -3  -9  11      110.70      129.61     22.60 o 
  -2  -9  11      348.13      392.01     27.50 o 
  -1  -9  11        4.25       -1.00      9.73 o 
   0  -9  11      171.08      178.67     17.90 o 
   1  -9  11        4.70       53.76     14.62 o 
   2  -9  11       50.38       50.37     12.85 o 
   3  -9  11      423.75      504.58     21.76 o 
   4  -9  11       55.02       56.01     17.36 o 
  -7  -8  11      281.54      240.81     74.38 o 
  -6  -8  11       45.39       69.43     17.95 o 
  -5  -8  11       12.52       17.16     12.68 o 
  -4  -8  11       53.54       52.54     14.19 o 
  -3  -8  11      926.78      927.63     77.70 o 
  -2  -8  11      220.51      217.01     22.30 o 
  -1  -8  11      893.65     1462.42     46.05 o 
   0  -8  11       13.95       26.88      9.85 o 
   1  -8  11       29.02       23.94     10.94 o 
   2  -8  11      518.51      492.77     24.29 o 
   3  -8  11       75.78       72.45     11.74 o 
   4  -8  11      820.17      744.46     47.66 o 
   5  -8  11       37.81       41.92     11.60 o 
  -7  -7  11      397.43      470.71     42.29 o 
  -6  -7  11      304.43      338.94     47.67 o 
  -5  -7  11        0.78       -5.56     10.82 o 
  -4  -7  11      175.91      134.20     19.44 o 
  -3  -7  11      552.15      470.59     19.84 o 
  -2  -7  11        9.15       27.63      7.97 o 
  -1  -7  11      351.84      379.65     14.54 o 
   0  -7  11       62.91       96.61     10.16 o 
   1  -7  11      656.07      598.59     24.70 o 
   2  -7  11      952.76      978.40     29.32 o 
   3  -7  11       96.84      109.38     12.47 o 
   4  -7  11       10.55       29.12      9.40 o 
   5  -7  11      395.20      406.19     21.30 o 
   6  -7  11      250.64      270.41     29.60 o 
  -8  -6  11       12.18       17.31     15.16 o 
  -7  -6  11        9.57       17.02     16.82 o 
  -6  -6  11        8.12       30.83     14.19 o 
  -5  -6  11      939.65      881.03     29.71 o 
  -4  -6  11      192.32      206.42     41.21 o 
  -3  -6  11     1639.26     1539.34     36.96 o 
  -2  -6  11       23.63       49.23      7.55 o 
  -1  -6  11      176.55      170.87     11.88 o 
   0  -6  11      190.29      226.48     14.49 o 
   1  -6  11        0.87        6.47      6.82 o 
   2  -6  11     1527.06     1375.18     33.18 o 
   3  -6  11      185.45      179.74     11.74 o 
   4  -6  11      856.45      768.06     24.75 o 
   5  -6  11        5.08       22.96      9.50 o 
   6  -6  11       19.83       23.25     12.21 o 
   7  -6  11        0.18       25.45     12.70 o 
  -8  -5  11      184.18      204.03     66.85 o 
  -7  -5  11       12.33        7.12     13.38 o 
  -6  -5  11      812.14      803.58     37.13 o 
  -5  -5  11      339.76      334.32     17.63 o 
  -4  -5  11       59.98       71.39      9.93 o 
  -3  -5  11      324.50      305.45     31.62 o 
  -2  -5  11      699.23      658.12     20.54 o 
  -1  -5  11      570.18      506.30     17.52 o 
   0  -5  11      424.56      479.45     18.05 o 
   1  -5  11      828.35      722.29     22.44 o 
   2  -5  11       63.31       78.86     10.16 o 
   3  -5  11      261.74      281.09     13.25 o 
   4  -5  11      317.55      324.33     15.18 o 
   5  -5  11      619.45      605.00     22.14 o 
   6  -5  11      722.97      705.17     27.92 o 
   7  -5  11       31.42       39.29     12.70 o 
  -8  -4  11        0.57       16.16     18.22 o 
  -7  -4  11       29.34       46.14     15.68 o 
  -6  -4  11        0.13       43.45     11.86 o 
  -5  -4  11      730.72      677.81     24.51 o 
  -4  -4  11      417.77      451.56     18.90 o 
  -3  -4  11        2.88       -4.55      6.76 o 
  -2  -4  11     1213.08     1141.42     28.84 o 
  -1  -4  11      341.44      412.70     16.96 o 
   0  -4  11       19.29        8.52      6.27 o 
   1  -4  11      393.05      438.99     14.68 o 
   2  -4  11      816.63      786.12     23.46 o 
   3  -4  11      433.33      451.25     15.06 o 
   4  -4  11       39.96       39.67      7.83 o 
   5  -4  11      192.06      171.03     13.80 o 
   6  -4  11       32.76       80.71     12.97 o 
   7  -4  11       22.45       22.06     11.67 o 
   8  -4  11      262.95      258.42     27.15 o 
  -8  -3  11        7.22       18.99     14.94 o 
  -7  -3  11      264.23      270.53     49.08 o 
  -6  -3  11      231.98      254.97     22.46 o 
  -5  -3  11     1342.36     1579.89     63.02 o 
  -4  -3  11       17.54       38.60     12.19 o 
  -3  -3  11      309.50      311.64     15.77 o 
  -2  -3  11       18.48       42.18      7.50 o 
  -1  -3  11      343.90      383.76     14.24 o 
   0  -3  11      193.20      235.16     13.62 o 
   1  -3  11      844.42     1195.91     51.41 o 
   2  -3  11       70.37       74.81     23.35 o 
   3  -3  11     1536.99     1508.11     32.30 o 
   4  -3  11      444.16      573.69     17.56 o 
   5  -3  11        1.70       -3.19      6.47 o 
   6  -3  11      740.49      727.62     27.14 o 
   7  -3  11      142.92      149.82     16.62 o 
   8  -3  11       65.30       60.37     14.97 o 
  -8  -2  11      490.23      520.80     42.29 o 
  -7  -2  11       50.28      122.04     23.14 o 
  -6  -2  11        0.67       13.50     11.27 o 
  -5  -2  11      257.54      376.64     30.14 o 
  -4  -2  11     1568.68     1502.36     43.06 o 
  -3  -2  11      780.55      846.76     43.79 o 
  -2  -2  11     3926.84     3831.62     81.97 o 
  -1  -2  11      306.81      286.53      9.77 o 
   1  -2  11      277.74      289.09     11.50 o 
   2  -2  11       57.79      106.71      8.84 o 
   3  -2  11     1357.97     1503.71     31.87 o 
   4  -2  11     1293.14     1200.03     27.86 o 
   5  -2  11      190.49      171.06     11.48 o 
   6  -2  11       37.99       44.53     11.02 o 
   7  -2  11      387.01      382.94     22.59 o 
   8  -2  11       13.98       70.35     13.84 o 
   9  -2  11      240.28      245.96     23.60 o 
  -8  -1  11        3.92       73.97     21.55 o 
  -7  -1  11      353.79      328.97     61.09 o 
  -6  -1  11       19.56       38.26     16.56 o 
  -5  -1  11      364.96      531.91     26.62 o 
  -4  -1  11      170.99      173.68     14.22 o 
  -3  -1  11       65.21       67.09     10.81 o 
  -2  -1  11     1131.51     1130.59     23.15 o 
  -1  -1  11     1805.44     1746.66     34.14 o 
   0  -1  11     3631.66     3811.41     67.17 o 
   1  -1  11     2486.37     2892.64     71.35 o 
   2  -1  11     1132.75     1111.12     20.68 o 
   3  -1  11      881.45      921.18     20.13 o 
   4  -1  11     2105.50     2104.93     42.10 o 
   5  -1  11       77.91       88.95      9.42 o 
   6  -1  11     1021.13     1023.40     29.27 o 
   7  -1  11      454.80      452.62     23.59 o 
   8  -1  11      353.02      342.21     22.39 o 
   9  -1  11       22.38        6.65     12.51 o 
  -8   0  11      388.08      413.07     37.78 o 
  -7   0  11        5.49       12.86     16.91 o 
  -6   0  11      393.94      394.91     29.90 o 
  -5   0  11     2028.50     2044.33    104.92 o 
  -4   0  11     1535.79     1387.07     32.38 o 
  -3   0  11     2265.54     2195.08     45.50 o 
  -2   0  11      735.10      706.83     19.39 o 
  -1   0  11      656.82      929.70     35.29 o 
   0   0  11       84.06      125.82      8.11 o 
   1   0  11     1280.04     1294.50     31.52 o 
   2   0  11       19.73       43.05      7.26 o 
   3   0  11     3197.26     3041.04     51.78 o 
   4   0  11       20.87       24.28      6.69 o 
   5   0  11      342.08      398.93     20.23 o 
   6   0  11      193.02      245.35     15.25 o 
   7   0  11        1.05        0.58     12.02 o 
   8   0  11      763.45      686.90     27.62 o 
   9   0  11       47.15       41.35     14.30 o 
  -8   1  11       44.74       65.05     33.22 o 
  -7   1  11      712.23      639.18     39.89 o 
  -6   1  11       65.13       63.94     17.76 o 
  -5   1  11      286.71      336.27     21.53 o 
  -4   1  11        0.45        3.36     13.58 o 
  -3   1  11      395.13      573.13     17.23 o 
  -2   1  11     1349.04     1241.97     25.98 o 
  -1   1  11     3108.99     3204.35     63.45 o 
   0   1  11     4742.85     4565.18     79.27 o 
   1   1  11      327.83      400.01     15.07 o 
   2   1  11      128.82      192.39      9.14 o 
   3   1  11      345.54      315.57     11.09 o 
   4   1  11     1230.54     1092.58     26.51 o 
   5   1  11     1197.29     1217.30     31.01 o 
   6   1  11        4.91       20.01      7.91 o 
   7   1  11      365.24      378.04     17.81 o 
   8   1  11       22.79       21.13      9.97 o 
   9   1  11       13.72       12.32     13.87 o 
  -8   2  11      202.71      192.70     44.94 o 
  -7   2  11      786.61      811.83     70.65 o 
  -6   2  11      202.34      236.00     20.59 o 
  -5   2  11       63.50       48.86     11.24 o 
  -4   2  11      640.36      635.25     35.51 o 
  -3   2  11     1275.09     1316.93     30.37 o 
  -2   2  11      235.88      561.95     29.12 o 
  -1   2  11      297.70      359.56     12.49 o 
   1   2  11     1787.05     1741.82     31.36 o 
   2   2  11       31.17       54.81      6.24 o 
   3   2  11     1294.33     1557.38     35.34 o 
   4   2  11       23.29       21.54      7.22 o 
   5   2  11      311.82      327.07     22.82 o 
   6   2  11      360.21      379.56     15.58 o 
   7   2  11        6.02       16.73      8.24 o 
   8   2  11     1058.82     1029.58     30.38 o 
   9   2  11        5.83       21.82     10.71 o 
  -8   3  11       14.36       28.65     30.57 o 
  -7   3  11       85.90      144.10     30.87 o 
  -6   3  11      383.59      374.88     31.69 o 
  -5   3  11       20.65       42.81     14.56 o 
  -4   3  11       14.76       15.74      8.64 o 
  -3   3  11     1366.69     1455.98     55.20 o 
  -2   3  11      722.10      635.81     16.06 o 
  -1   3  11       34.28       33.95      8.73 o 
   0   3  11     2074.33     1891.11     38.98 o 
   1   3  11     1839.73     2097.73     39.05 o 
   2   3  11      171.24      349.90     31.94 o 
   3   3  11      334.48      349.79     11.81 o 
   4   3  11       81.35       82.68      9.78 o 
   5   3  11     1349.19     1244.77     28.27 o 
   6   3  11      184.76      200.89     12.46 o 
   7   3  11       11.93       39.60      9.47 o 
   8   3  11      142.53      171.24     14.72 o 
   9   3  11       50.61       43.84     13.76 o 
  -8   4  11      118.45       87.88     37.02 o 
  -7   4  11       28.18       56.39     28.83 o 
  -6   4  11        6.75       79.45     18.60 o 
  -5   4  11      323.18      299.19     24.70 o 
  -4   4  11       87.32       65.33     15.57 o 
  -3   4  11      794.03      722.76     32.22 o 
  -2   4  11     1451.75     1407.62     47.93 o 
  -1   4  11       33.35       52.57      9.43 o 
   0   4  11        8.25       70.79     10.24 o 
   1   4  11      865.38      984.37     22.32 o 
   2   4  11     1269.10     1095.62     23.59 o 
   3   4  11        8.56        6.02      7.47 o 
   4   4  11      902.23      881.24     23.34 o 
   5   4  11      166.33      223.82     13.22 o 
   6   4  11      118.71      122.79     10.76 o 
   7   4  11     1504.97     1392.45     35.12 o 
   8   4  11      702.02      649.85     28.28 o 
   9   4  11      476.25      515.42     27.91 o 
  -7   5  11       46.01       47.53     22.05 o 
  -6   5  11      454.97      450.25     38.78 o 
  -5   5  11        3.73       18.82     15.03 o 
  -4   5  11       20.86       31.36     14.41 o 
  -3   5  11      352.83      352.06     24.66 o 
  -2   5  11      753.59      896.59     38.54 o 
  -1   5  11     2448.04     2063.32     64.06 o 
   0   5  11     1172.58     1071.01     26.22 o 
   1   5  11     4868.15     5249.65    108.86 o 
   2   5  11      459.47      419.00     12.31 o 
   3   5  11      123.67      110.97      8.76 o 
   4   5  11      160.45      185.48      9.99 o 
   5   5  11      965.84      919.41     24.70 o 
   6   5  11      984.54      959.62     28.59 o 
   7   5  11      249.78      315.83     21.42 o 
   8   5  11      682.90      632.03     27.61 o 
   9   5  11       32.63       51.47     14.21 o 
  -7   6  11        3.82       18.42     20.02 o 
  -6   6  11      422.85      415.14    138.55 o 
  -5   6  11      507.97      510.00     39.10 o 
  -4   6  11      737.94      623.50     34.18 o 
  -3   6  11       99.01       99.26     20.87 o 
  -2   6  11       89.24       57.11     15.58 o 
  -1   6  11       13.89       75.72     15.96 o 
   0   6  11      569.47      480.62     19.92 o 
   1   6  11      128.05      164.74     12.85 o 
   2   6  11     3004.17     2744.55     47.71 o 
   3   6  11      122.84      100.02      8.48 o 
   4   6  11      476.65      410.59     14.50 o 
   5   6  11       75.38       39.70     10.43 o 
   6   6  11       65.29       60.15     12.56 o 
   7   6  11      590.18      499.21     23.65 o 
   8   6  11       45.83       57.67     13.55 o 
   9   6  11      619.29      564.63     29.03 o 
  -7   7  11       20.83       23.87     23.20 o 
  -6   7  11      139.45      183.82     30.98 o 
  -5   7  11       26.17       19.11     19.96 o 
  -4   7  11      527.38      546.91     30.90 o 
  -3   7  11      373.80      452.03     27.27 o 
  -2   7  11     1644.80     1431.70     50.48 o 
  -1   7  11     2127.75     2076.54     66.01 o 
   0   7  11      840.75      831.03     43.91 o 
   1   7  11     2029.79     1816.39     46.29 o 
   2   7  11        6.99        9.48      7.39 o 
   3   7  11      411.00      405.70     15.71 o 
   4   7  11     1641.65     1399.65     32.48 o 
   5   7  11       52.55       71.81     12.02 o 
   6   7  11      856.41      759.28     28.33 o 
   7   7  11      289.96      256.71     20.23 o 
   8   7  11      194.85      214.89     19.47 o 
   9   7  11        0.37       27.50     13.05 o 
  -6   8  11      123.15      148.68     30.73 o 
  -5   8  11       36.75       77.79     24.46 o 
  -4   8  11      379.31      306.95     33.55 o 
  -3   8  11       44.12       22.59     15.44 o 
  -2   8  11       19.53       66.11     15.61 o 
  -1   8  11      342.26      227.53     20.98 o 
   0   8  11     1732.35     1690.51     49.12 o 
   1   8  11      112.91      180.23     16.64 o 
   2   8  11     1730.38     1624.67     47.37 o 
   3   8  11      524.68      540.44     19.86 o 
   4   8  11        0.31       49.64     15.69 o 
   5   8  11      722.95      643.58     22.36 o 
   6   8  11       16.68      101.80     14.12 o 
   7   8  11     1067.96      978.44     34.77 o 
   8   8  11       19.95       11.00     12.29 o 
   9   8  11      556.42      532.76     40.75 o 
  -6   9  11       41.35       52.81     26.81 o 
  -5   9  11       16.43       31.05     23.72 o 
  -4   9  11       37.34       82.58     36.91 o 
  -3   9  11      469.64      539.61     54.19 o 
  -2   9  11       24.14       31.46     19.14 o 
  -1   9  11     1709.65     1746.49     73.28 o 
   0   9  11      310.63      252.60     19.26 o 
   1   9  11        1.05      -21.95     21.95 o 
   2   9  11      107.55       94.09     14.04 o 
   3   9  11      680.00      568.85     25.16 o 
   4   9  11      912.09      812.77     26.36 o 
   5   9  11       52.28       63.78     12.63 o 
   6   9  11      478.88      434.77     27.76 o 
   7   9  11        4.53       32.12     11.76 o 
   8   9  11      539.75      577.38     27.52 o 
   9   9  11       47.08       75.11     23.51 o 
  -5  10  11      110.78       96.85     37.42 o 
  -4  10  11       77.32       67.88     26.72 o 
  -3  10  11      223.89      265.56     32.69 o 
  -2  10  11       16.35       -7.04     18.28 o 
  -1  10  11      353.38      255.70     29.94 o 
   0  10  11      930.96      933.45     46.20 o 
   1  10  11      553.54      576.21     32.19 o 
   2  10  11      208.69      283.10     26.12 o 
   3  10  11      213.12      265.51     24.89 o 
   4  10  11        5.56       20.30     12.32 o 
   5  10  11       51.80       37.07     12.22 o 
   6  10  11      227.06      236.50     22.28 o 
   7  10  11      667.11      716.51     35.24 o 
   8  10  11      809.82      731.01     37.47 o 
  -4  11  11      189.28      172.18     44.96 o 
  -3  11  11       94.13      145.34     30.09 o 
  -2  11  11      684.82      685.20     69.07 o 
  -1  11  11      272.94      324.54     54.08 o 
   0  11  11     1373.69     1210.03     62.69 o 
   1  11  11       30.49       74.36     24.87 o 
   2  11  11      194.32      133.03     33.11 o 
   3  11  11        0.04       10.10     21.39 o 
   4  11  11      117.03      197.31     23.32 o 
   5  11  11      285.76      259.22     25.43 o 
   6  11  11        3.47        9.38     21.64 o 
   7  11  11      186.08      177.09     22.51 o 
   8  11  11      163.69      257.37     63.53 o 
  -3  12  11       29.05       27.56     43.31 o 
  -2  12  11        5.31       14.90     40.12 o 
  -1  12  11       80.83      106.40     43.16 o 
   0  12  11      277.94      268.62     37.15 o 
   1  12  11     1094.06     1247.89     65.60 o 
   2  12  11       10.83       44.25     25.04 o 
   3  12  11      937.81      838.32     52.76 o 
   4  12  11      180.48      278.20     36.08 o 
   5  12  11      130.80      167.90     22.92 o 
   6  12  11      374.27      432.98     33.81 o 
   7  12  11       94.93      129.71     27.36 o 
  -2  13  11      853.95      900.29     85.72 o 
  -1  13  11       21.58       25.10     42.13 o 
   0  13  11      352.56      455.66     46.54 o 
   1  13  11       10.87       18.97     25.89 o 
   2  13  11       29.66       71.30     29.81 o 
   3  13  11       58.21      156.10     34.15 o 
   4  13  11      379.80      509.31     48.02 o 
   5  13  11      633.75      767.22     59.38 o 
   6  13  11      170.94      231.38     45.59 o 
   0  14  11       16.63        7.78     24.04 o 
   1  14  11      358.26      495.18     59.98 o 
   2  14  11       84.48      119.71     44.79 o 
   3  14  11      188.27      244.67     86.27 o 
   4  14  11      150.97      226.61     37.22 o 
   5  14  11      529.86      468.43     46.08 o 
  -3 -11  12        0.03       13.40     18.14 o 
  -2 -11  12      242.25      225.39     30.22 o 
  -1 -11  12       38.27       93.76     37.96 o 
   0 -11  12      107.56      164.54     25.61 o 
   1 -11  12      140.20      149.46     35.14 o 
  -5 -10  12      729.96      676.05     45.34 o 
  -4 -10  12      133.32      159.73     21.24 o 
  -3 -10  12      456.32      452.03     36.91 o 
  -2 -10  12       16.22       20.80     13.75 o 
  -1 -10  12      103.64      108.74     20.28 o 
   0 -10  12       92.69      100.83     18.14 o 
   1 -10  12       41.06       46.68     15.90 o 
   2 -10  12      141.75      128.90     18.00 o 
   3 -10  12        2.00       26.72     12.16 o 
  -6  -9  12      188.10      214.20     31.30 o 
  -5  -9  12        2.03        9.34     12.09 o 
  -4  -9  12      320.52      337.46     34.94 o 
  -3  -9  12      147.51      206.63     22.44 o 
  -2  -9  12      484.93      480.02     30.07 o 
  -1  -9  12      277.33      269.22     30.09 o 
   0  -9  12       31.40       39.46     12.85 o 
   1  -9  12      343.39      369.30     24.61 o 
   2  -9  12        3.07       27.56     11.20 o 
   3  -9  12     1598.48     1461.89     43.61 o 
   4  -9  12        0.13        7.65     10.80 o 
  -7  -8  12      685.11      571.78     68.58 o 
  -6  -8  12       11.74       28.14     14.19 o 
  -5  -8  12      433.85      451.06     32.33 o 
  -4  -8  12        3.30       20.70     12.01 o 
  -3  -8  12      700.10      619.17     35.00 o 
  -2  -8  12       20.73       32.31     10.68 o 
  -1  -8  12       39.51       46.12     12.54 o 
   0  -8  12     1153.96      974.58     42.69 o 
   1  -8  12      163.39      207.95     19.92 o 
   2  -8  12      379.58      346.47     23.20 o 
   3  -8  12        0.11        3.25     13.15 o 
   4  -8  12       43.76       23.74     11.62 o 
   5  -8  12        3.31       32.61     13.06 o 
  -7  -7  12      444.13      442.34     41.70 o 
  -6  -7  12        0.60        9.67     13.06 o 
  -5  -7  12       10.19       18.25     13.09 o 
  -4  -7  12      789.79      729.17     38.26 o 
  -3  -7  12      126.94      111.86     16.71 o 
  -2  -7  12      476.39      467.60     25.79 o 
  -1  -7  12      386.26      373.52     17.76 o 
   0  -7  12      117.46       -0.32     12.46 o 
   1  -7  12      512.67      484.43     33.57 o 
   2  -7  12       70.55       63.56     16.86 o 
   3  -7  12     1258.38     1244.77     37.61 o 
   4  -7  12       50.61       52.31     11.04 o 
   5  -7  12       32.60       49.41     11.46 o 
   6  -7  12       14.96       48.52     13.10 o 
  -7  -6  12      192.36      228.48     25.33 o 
  -6  -6  12      308.75      337.38     28.40 o 
  -5  -6  12       45.39       58.48     15.08 o 
  -4  -6  12      631.70      499.38     24.13 o 
  -3  -6  12       35.95       33.19     10.20 o 
  -2  -6  12      440.43      618.27     33.85 o 
  -1  -6  12        3.49       14.31      7.54 o 
   0  -6  12       25.12       24.01      7.52 o 
   1  -6  12      292.98      295.18     16.16 o 
   2  -6  12       24.32       16.81      9.70 o 
   3  -6  12      533.98      509.69     19.74 o 
   4  -6  12      243.23      274.07     21.04 o 
   5  -6  12      135.23      128.21     17.32 o 
   6  -6  12      464.46      433.52     28.08 o 
  -8  -5  12       21.38       -6.10     18.25 o 
  -7  -5  12      471.30      556.26     74.26 o 
  -6  -5  12       86.44       92.34     18.25 o 
  -5  -5  12       30.84       44.78     11.49 o 
  -4  -5  12       76.00       96.85     12.49 o 
  -3  -5  12       34.35       43.80      9.82 o 
  -2  -5  12       15.05       14.59      7.66 o 
  -1  -5  12       61.86       67.88     17.40 o 
   0  -5  12       19.81       35.64     10.57 o 
   1  -5  12       45.50       46.66      8.78 o 
   2  -5  12      303.84      584.70     26.15 o 
   3  -5  12      103.07      120.61     10.64 o 
   4  -5  12      721.86      628.39     22.06 o 
   5  -5  12       46.66       53.41     10.57 o 
   6  -5  12       24.53       27.08     11.91 o 
   7  -5  12       82.27       74.42     14.78 o 
  -8  -4  12      327.84      252.86     58.90 o 
  -7  -4  12      148.10      160.33     21.07 o 
  -6  -4  12     1117.41     1093.00     38.51 o 
  -5  -4  12       36.20       33.71     10.35 o 
  -4  -4  12     1242.14     1220.65     34.87 o 
  -3  -4  12      178.57      163.81     14.62 o 
  -2  -4  12      362.68      396.27     15.87 o 
  -1  -4  12       66.62       69.15      9.09 o 
   0  -4  12       55.15       58.96      8.36 o 
   1  -4  12      371.86      361.77     13.78 o 
   2  -4  12      274.09      302.73     19.44 o 
   3  -4  12      101.74      131.24     10.26 o 
   4  -4  12       69.49       95.70      9.78 o 
   5  -4  12      827.85      801.27     25.63 o 
   6  -4  12      103.41       99.63     13.70 o 
   7  -4  12      631.68      605.24     26.67 o 
   8  -4  12      184.27      162.68     21.07 o 
  -8  -3  12      313.82      261.39     32.74 o 
  -7  -3  12       74.77       95.59     18.99 o 
  -6  -3  12      121.86      126.51     18.14 o 
  -5  -3  12      695.18      767.44     33.59 o 
  -4  -3  12      305.87      373.46     19.18 o 
  -3  -3  12     1330.49     1222.72     33.57 o 
  -2  -3  12      635.99      578.32     20.67 o 
  -1  -3  12      645.11      918.10     45.67 o 
   0  -3  12        7.57       13.89      7.03 o 
   1  -3  12       56.95       65.95      8.10 o 
   2  -3  12     2005.53     2025.45     47.72 o 
   3  -3  12     1567.56     1435.71     31.64 o 
   4  -3  12      919.04      920.30     28.55 o 
   5  -3  12      463.52      453.28     18.55 o 
   6  -3  12      188.62      141.45     15.24 o 
   7  -3  12      170.55      211.12     18.75 o 
   8  -3  12       18.67       40.47     13.64 o 
  -8  -2  12      946.02      888.21     51.41 o 
  -7  -2  12      101.53      130.06     28.83 o 
  -6  -2  12     1192.92     1181.71     55.48 o 
  -5  -2  12        1.88        8.79      8.41 o 
  -4  -2  12      135.83      169.84     17.03 o 
  -3  -2  12      222.05      289.30     16.47 o 
  -2  -2  12      424.78      426.36     17.06 o 
  -1  -2  12     1401.21     1378.87     35.05 o 
   0  -2  12      579.02      574.20     16.73 o 
   1  -2  12     1512.97     1509.15     30.43 o 
   2  -2  12       44.77       65.65      8.59 o 
   3  -2  12      285.66      334.55     18.09 o 
   4  -2  12      291.55      305.12     13.89 o 
   5  -2  12      923.67      998.27     25.78 o 
   6  -2  12      402.89      378.97     21.37 o 
   7  -2  12     1471.70     1336.91     52.27 o 
   8  -2  12      214.48      206.25     20.39 o 
  -8  -1  12       11.39       10.19     19.02 o 
  -7  -1  12       17.66       24.63     18.83 o 
  -6  -1  12       35.13       75.06     26.89 o 
  -5  -1  12     1286.48     1133.92     41.63 o 
  -4  -1  12     1988.42     1990.76     53.50 o 
  -3  -1  12     1289.99     1333.11     44.64 o 
  -2  -1  12      447.65      614.37     26.17 o 
  -1  -1  12     1282.71     1532.46     34.82 o 
   0  -1  12      213.67      233.15     10.52 o 
   1  -1  12      134.69      257.68     42.06 o 
   2  -1  12     1726.39     1630.28     39.30 o 
   3  -1  12      426.00      415.08     15.01 o 
   4  -1  12       10.61       15.43      6.97 o 
   5  -1  12      123.40      109.93     10.02 o 
   6  -1  12       23.63       18.35      8.93 o 
   7  -1  12      534.96      545.95     23.98 o 
   8  -1  12       34.24       33.28     12.75 o 
   9  -1  12      342.27      378.61     37.33 o 
  -8   0  12      443.32      415.21     45.77 o 
  -7   0  12      247.38      302.07     30.96 o 
  -6   0  12      274.85      314.24     29.79 o 
  -5   0  12      312.01      457.96     68.97 o 
  -4   0  12      294.26      344.22     19.59 o 
  -3   0  12      285.54      319.91     17.25 o 
  -2   0  12      392.71      393.55     16.20 o 
  -1   0  12      785.61      724.44     17.05 o 
   0   0  12      289.31      266.52     11.27 o 
   1   0  12      316.54      441.76     16.25 o 
   2   0  12       28.94       23.86      6.85 o 
   3   0  12     1495.34     1526.32     34.30 o 
   4   0  12      247.16      530.94     21.35 o 
   5   0  12     1581.89     1595.15     38.27 o 
   6   0  12      724.36      722.08     23.85 o 
   7   0  12      238.00      313.62     20.12 o 
   8   0  12        0.84       11.58     11.34 o 
   9   0  12       65.88       60.19     13.87 o 
  -8   1  12      186.63      141.29     41.78 o 
  -7   1  12       93.94      115.22     22.81 o 
  -6   1  12        4.88       10.83     18.27 o 
  -5   1  12      145.17      198.67     39.44 o 
  -4   1  12      358.66      357.50     23.26 o 
  -3   1  12       34.36       73.18      9.73 o 
  -2   1  12      954.55     1044.17     23.45 o 
  -1   1  12      763.83      710.70     18.19 o 
   0   1  12      423.04      728.98     54.51 o 
   1   1  12     1315.18     1283.29     27.16 o 
   2   1  12       77.11       74.19      8.00 o 
   3   1  12     1349.88     1308.48     30.37 o 
   4   1  12       70.60       69.26      8.74 o 
   5   1  12      135.08      174.30     12.85 o 
   6   1  12      181.40      173.45     15.27 o 
   7   1  12      308.83      322.50     21.22 o 
   8   1  12        9.40       29.35     11.83 o 
   9   1  12      176.96      212.35     19.42 o 
  -8   2  12       16.42       76.91     35.48 o 
  -7   2  12     1812.93     1482.08    102.95 o 
  -6   2  12        4.26      -22.83     22.83 o 
  -5   2  12      652.68      746.48     56.29 o 
  -4   2  12      417.95      388.54     18.85 o 
  -3   2  12      201.96      262.81     19.20 o 
  -2   2  12       39.22       24.79      6.17 o 
  -1   2  12      753.02      637.88     18.10 o 
   0   2  12     1709.52     1664.95     35.86 o 
   1   2  12        4.44       27.65      6.22 o 
   2   2  12      185.89      266.72     14.03 o 
   3   2  12       55.35       54.22      7.11 o 
   4   2  12      384.03      385.01     17.13 o 
   5   2  12      490.18      524.27     17.09 o 
   6   2  12      756.36      749.68     21.46 o 
   7   2  12      395.78      460.81     18.46 o 
   8   2  12       36.27       44.73     11.27 o 
   9   2  12        0.23       20.50     10.44 o 
  -8   3  12       62.55       74.23     35.91 o 
  -7   3  12       12.73       30.72     31.23 o 
  -6   3  12      117.12      114.82     43.06 o 
  -5   3  12      274.86      262.51     23.33 o 
  -4   3  12      865.86      905.03     37.12 o 
  -3   3  12     3988.43     3542.81     85.12 o 
  -2   3  12     1687.11     1363.79     30.58 o 
  -1   3  12       47.43       81.96      9.83 o 
   0   3  12      660.57      665.89     18.45 o 
   1   3  12     1580.70     1397.05     28.50 o 
   2   3  12      716.62      726.74     20.11 o 
   3   3  12     1590.09     1506.31     34.46 o 
   4   3  12     1107.14     1129.06     27.91 o 
   5   3  12      348.63      350.66     15.63 o 
   6   3  12      111.40      113.56     10.59 o 
   7   3  12      234.98      296.55     18.72 o 
   8   3  12      118.08      130.98     13.77 o 
   9   3  12      150.48      105.85     16.22 o 
  -8   4  12       66.58       57.88     31.15 o 
  -7   4  12      798.16      809.41     49.52 o 
  -6   4  12      128.82      109.56     25.05 o 
  -5   4  12      226.25      221.80     22.32 o 
  -4   4  12       22.57       17.49     14.24 o 
  -3   4  12      296.04      292.76     23.22 o 
  -2   4  12      734.20      631.44     29.98 o 
  -1   4  12       50.09       44.13      8.81 o 
   0   4  12     2157.45     1832.94     34.81 o 
   1   4  12      759.01      772.14     19.69 o 
   2   4  12        2.02       -3.17      7.19 o 
   3   4  12      197.03      155.09     10.09 o 
   4   4  12     2127.52     1804.31     52.26 o 
   5   4  12      670.67      677.62     22.67 o 
   6   4  12     1953.40     1805.70     45.44 o 
   7   4  12      685.15      641.79     24.57 o 
   8   4  12      291.09      318.79     22.86 o 
   9   4  12      139.89      125.03     17.08 o 
  -7   5  12       29.47       54.03     22.96 o 
  -6   5  12      233.79      266.51     32.81 o 
  -5   5  12      422.84      520.11     30.57 o 
  -4   5  12     1061.40     1069.82     43.01 o 
  -3   5  12     2556.37     2413.07     95.31 o 
  -2   5  12      120.52      184.15     22.11 o 
  -1   5  12      414.08      413.98     25.38 o 
   0   5  12      401.33      372.84     14.68 o 
   1   5  12      731.82      639.61     26.08 o 
   2   5  12      700.26      598.64     19.69 o 
   3   5  12      819.84      797.82     21.08 o 
   4   5  12      898.38      892.97     23.90 o 
   5   5  12      124.27      130.10     11.78 o 
   6   5  12      895.41      833.89     26.74 o 
   7   5  12        0.37       10.35     10.33 o 
   8   5  12      915.30      809.34     32.24 o 
   9   5  12       93.16      103.10     17.81 o 
  -7   6  12       19.28       35.23     23.34 o 
  -6   6  12      156.81      155.34     28.09 o 
  -5   6  12        5.65        8.16     18.95 o 
  -4   6  12       25.86       74.48     17.95 o 
  -3   6  12      565.13      496.29     27.64 o 
  -2   6  12      825.04      751.61     33.75 o 
  -1   6  12      814.14      827.99     36.08 o 
   0   6  12     1003.32      926.24     37.49 o 
   1   6  12        2.90       -3.55      7.21 o 
   2   6  12       32.25       29.90     19.81 o 
   3   6  12     1194.05     1044.25     23.91 o 
   4   6  12      546.71      720.37     44.92 o 
   5   6  12     2356.13     2236.64     60.00 o 
   6   6  12       87.50       82.32     13.14 o 
   7   6  12      243.22      241.94     21.23 o 
   8   6  12       35.03       50.03     13.31 o 
   9   6  12      252.38      239.93     22.26 o 
  -6   7  12       38.70       60.22     36.88 o 
  -5   7  12      314.57      407.27     39.49 o 
  -4   7  12       36.71       13.88     19.97 o 
  -3   7  12      803.22      880.65     38.56 o 
  -2   7  12       94.95      104.57     17.31 o 
  -1   7  12        0.59       19.46     14.43 o 
   0   7  12      438.11      443.14     28.21 o 
   1   7  12      851.84      834.35     32.29 o 
   2   7  12      167.43      202.31     18.60 o 
   3   7  12       20.61        3.78      7.38 o 
   4   7  12      133.10      144.36     13.85 o 
   5   7  12      552.63      547.85     22.79 o 
   6   7  12      248.01      254.80     25.28 o 
   7   7  12      266.53      243.73     20.09 o 
   8   7  12      258.43      236.02     21.01 o 
   9   7  12        1.85       27.89     16.14 o 
  -6   8  12       45.75       20.15     37.44 o 
  -5   8  12       12.94       36.15     22.42 o 
  -4   8  12       83.87       96.32     35.48 o 
  -3   8  12        0.94       12.72     18.52 o 
  -2   8  12      174.53      210.93     22.73 o 
  -1   8  12       30.03       19.71     16.81 o 
   0   8  12       37.79       17.05     14.36 o 
   1   8  12      978.62      941.55     33.37 o 
   2   8  12      407.55      408.03     21.42 o 
   3   8  12       53.48       84.80     12.11 o 
   4   8  12      153.38      189.83     15.37 o 
   5   8  12      958.44      836.33     34.74 o 
   6   8  12      520.40      487.25     23.01 o 
   7   8  12       11.78        7.70     10.82 o 
   8   8  12      314.27      308.18     23.31 o 
   9   8  12       27.99       61.95     22.12 o 
  -5   9  12      411.52      359.87     40.24 o 
  -4   9  12      497.89      487.28     43.01 o 
  -3   9  12      245.78      223.48     36.77 o 
  -2   9  12      400.72      333.50     34.24 o 
  -1   9  12       10.94        9.16     14.79 o 
   0   9  12      200.79      245.83     22.48 o 
   1   9  12       20.47       52.85     16.56 o 
   2   9  12        4.32       -7.80     13.46 o 
   3   9  12       81.37       38.65     12.14 o 
   4   9  12       10.11       17.99      9.83 o 
   5   9  12       29.59       43.61     11.83 o 
   6   9  12       27.03       55.80     15.24 o 
   7   9  12      395.51      370.15     28.42 o 
   8   9  12       76.23       91.32     16.05 o 
  -5  10  12       10.36       13.69     25.59 o 
  -4  10  12        8.23      -16.36     22.67 o 
  -3  10  12      861.91      991.51     56.00 o 
  -2  10  12      112.14      145.35     27.95 o 
  -1  10  12      894.90      844.31     48.74 o 
   0  10  12      227.05      292.37     27.07 o 
   1  10  12      329.75      331.63     28.32 o 
   2  10  12      127.10      182.68     23.16 o 
   3  10  12      208.97      289.36     26.52 o 
   4  10  12      732.69      680.24     29.38 o 
   5  10  12      329.70      397.98     23.07 o 
   6  10  12      798.45      663.67     49.50 o 
   7  10  12      128.87      156.29     21.12 o 
   8  10  12        6.25       16.33     16.11 o 
  -4  11  12      446.32      393.99     43.65 o 
  -3  11  12      115.44      178.01     32.60 o 
  -2  11  12        0.33       52.32     36.94 o 
  -1  11  12       32.73      -15.67     34.02 o 
   0  11  12      400.29      479.10     43.44 o 
   1  11  12      122.78      222.79     32.37 o 
   2  11  12      348.27      396.39     40.19 o 
   3  11  12        1.03       -6.37     18.98 o 
   4  11  12        9.50       64.95     23.56 o 
   5  11  12      406.17      450.48     31.26 o 
   6  11  12       38.50       65.50     22.51 o 
   7  11  12     1008.53     1114.64     46.48 o 
  -3  12  12      985.91      942.18     87.17 o 
  -2  12  12       76.85       25.71     41.17 o 
  -1  12  12      823.37      856.85     80.53 o 
   0  12  12       81.21       54.04     32.26 o 
   1  12  12       75.65       81.96     28.50 o 
   2  12  12       98.39      162.18     32.72 o 
   3  12  12      448.37      419.91     42.36 o 
   4  12  12      809.83      924.54     55.51 o 
   5  12  12      141.38      201.38     32.49 o 
   6  12  12      279.62      308.37     35.90 o 
   7  12  12        0.01       31.79     33.09 o 
  -2  13  12       23.75        7.95     43.65 o 
  -1  13  12        0.08      -11.17     40.57 o 
   0  13  12       31.00       64.53     30.60 o 
   1  13  12       14.02       25.74     25.78 o 
   2  13  12       41.85       56.44     28.04 o 
   3  13  12      154.63      118.00     31.87 o 
   4  13  12       79.92       42.76     26.80 o 
   5  13  12      443.39      466.92     45.34 o 
   6  13  12      182.43      340.66     51.04 o 
   0  14  12       18.65       10.62     26.33 o 
   1  14  12        1.51       13.42     27.77 o 
   2  14  12       15.37       18.17     28.70 o 
   3  14  12       15.83       21.45     27.28 o 
   4  14  12      692.82      751.37     53.87 o 
  -2 -11  13        2.77       26.11     18.00 o 
  -1 -11  13      315.48      257.87     43.71 o 
   0 -11  13      131.82      111.91     34.49 o 
  -4 -10  13      226.90      268.17     36.92 o 
  -3 -10  13      250.69      276.31     28.37 o 
  -2 -10  13      322.19      251.49     24.25 o 
  -1 -10  13       41.24       61.81     16.15 o 
   0 -10  13       56.97      110.58     21.62 o 
   1 -10  13      195.36      164.09     21.77 o 
   2 -10  13      276.05      169.41     22.90 o 
  -5  -9  13       55.06       29.36     20.57 o 
  -4  -9  13       15.49       30.54     14.33 o 
  -3  -9  13      123.68      134.21     27.41 o 
  -2  -9  13       16.37       70.45     15.10 o 
  -1  -9  13      717.91      597.46     29.54 o 
   0  -9  13      330.33      387.86     57.06 o 
   1  -9  13      915.56      824.44     33.90 o 
   2  -9  13       30.80       36.58     13.40 o 
   3  -9  13      205.32      167.32     17.80 o 
   4  -9  13        2.38       60.54     29.81 o 
  -6  -8  13       76.70       64.93     22.58 o 
  -5  -8  13       77.79       80.99     17.98 o 
  -4  -8  13       34.97       77.13     15.92 o 
  -3  -8  13      191.77      224.49     22.53 o 
  -2  -8  13      628.27      518.55     26.20 o 
  -1  -8  13      271.87      266.21     20.95 o 
   0  -8  13      111.95      129.78     20.13 o 
   1  -8  13      399.19      419.57     40.60 o 
   2  -8  13      542.70      474.04     25.92 o 
   3  -8  13      101.59       84.23     13.90 o 
   4  -8  13      181.89      201.80     17.44 o 
   5  -8  13        8.53        5.12     14.48 o 
  -7  -7  13       22.74       21.47     20.30 o 
  -6  -7  13      433.92      430.91     32.95 o 
  -5  -7  13      175.90      148.06     20.21 o 
  -4  -7  13       25.65       40.60     13.74 o 
  -3  -7  13        3.89       20.86     11.64 o 
  -2  -7  13        0.26       27.14     10.20 o 
  -1  -7  13      190.89      257.22     22.36 o 
   0  -7  13      390.26      375.61     20.61 o 
   1  -7  13      301.01      282.69     23.47 o 
   2  -7  13      336.34      322.73     23.14 o 
   3  -7  13        1.33       49.65     16.20 o 
   4  -7  13       33.55       33.50     15.61 o 
   5  -7  13      182.78      150.22     15.68 o 
  -7  -6  13        0.12       29.78     17.20 o 
  -6  -6  13      181.12      181.29     29.35 o 
  -5  -6  13      165.91      160.77     20.48 o 
  -4  -6  13       15.01       38.74     13.50 o 
  -3  -6  13      559.51      535.52     28.78 o 
  -2  -6  13     1515.11     1483.60     37.17 o 
  -1  -6  13      550.44      518.58     19.11 o 
   0  -6  13      149.25      212.75     25.68 o 
   1  -6  13      237.29      242.30     16.07 o 
   2  -6  13      101.58      131.77     21.69 o 
   3  -6  13     1036.74      887.38     33.60 o 
   4  -6  13       24.10       22.32     11.78 o 
   5  -6  13      197.46      239.59     19.44 o 
   6  -6  13      156.66      172.53     16.60 o 
  -7  -5  13      163.51      150.79     21.48 o 
  -6  -5  13       44.04       55.19     15.94 o 
  -5  -5  13     1320.12     1244.76     41.94 o 
  -4  -5  13      237.89      248.61     17.47 o 
  -3  -5  13      105.99      134.00     13.52 o 
  -2  -5  13      245.99      309.51     22.27 o 
  -1  -5  13       53.04       58.79      9.46 o 
   0  -5  13     1782.37     1565.40     37.07 o 
   1  -5  13      116.64      123.96     13.29 o 
   2  -5  13     1607.96     1340.65     40.70 o 
   3  -5  13       16.12       20.13      8.83 o 
   4  -5  13        9.30        6.24      8.47 o 
   5  -5  13      106.99       79.54     11.92 o 
   6  -5  13      148.10      130.95     14.53 o 
   7  -5  13      515.70      439.26     30.63 o 
  -8  -4  13      235.13      252.72     80.53 o 
  -7  -4  13       13.23       18.93     17.01 o 
  -6  -4  13       22.78       48.12     13.23 o 
  -5  -4  13       51.45       73.72     14.21 o 
  -4  -4  13      216.09      257.51     17.21 o 
  -3  -4  13      925.67      858.46     27.38 o 
  -2  -4  13      524.75      597.94     19.87 o 
  -1  -4  13      332.29      321.28     15.41 o 
   0  -4  13       51.12       73.10      9.32 o 
   1  -4  13      357.79      410.09     16.90 o 
   2  -4  13      200.73      201.31     13.60 o 
   3  -4  13     2737.08     3238.95     66.14 o 
   4  -4  13      660.56      535.02     20.16 o 
   5  -4  13      902.76      756.63     25.44 o 
   6  -4  13       14.42       63.42     12.70 o 
   7  -4  13       17.37       40.01     13.31 o 
  -8  -3  13        1.43       38.32     29.10 o 
  -7  -3  13      228.47      227.84     24.78 o 
  -6  -3  13      131.96      148.85     28.65 o 
  -5  -3  13      416.54      508.12     27.41 o 
  -4  -3  13      146.18      155.99     15.45 o 
  -3  -3  13      910.33      984.69     54.06 o 
  -2  -3  13      632.87      628.77     20.26 o 
  -1  -3  13      135.38      184.32     14.91 o 
   0  -3  13     1497.01     1460.46     37.15 o 
   1  -3  13       64.64       87.86      8.64 o 
   2  -3  13     1255.93     1201.57     32.40 o 
   3  -3  13       31.70       33.11      7.37 o 
   4  -3  13      317.77      335.96     15.32 o 
   5  -3  13      313.43      370.34     22.65 o 
   6  -3  13      669.06      608.16     25.58 o 
   7  -3  13      593.29      540.55     26.52 o 
   8  -3  13       37.24       42.55     13.57 o 
  -8  -2  13       60.45       80.22     26.19 o 
  -7  -2  13      120.82      121.19     23.26 o 
  -6  -2  13      245.44      266.52     28.80 o 
  -5  -2  13      321.80      319.42     36.94 o 
  -4  -2  13      807.34      821.84     29.39 o 
  -3  -2  13      476.67      485.32     21.02 o 
  -2  -2  13       83.87       80.71     10.18 o 
  -1  -2  13       47.28       92.54     10.06 o 
   0  -2  13       12.63       28.12     23.23 o 
   1  -2  13     1882.74     1767.62     38.37 o 
   2  -2  13      186.05      624.25     50.44 o 
   3  -2  13      792.62      924.66     26.82 o 
   4  -2  13      231.55      226.15     12.76 o 
   5  -2  13        5.85       22.61      7.87 o 
   6  -2  13      146.22      192.10     16.87 o 
   7  -2  13      881.10      848.82     31.44 o 
   8  -2  13      623.54      591.72     27.46 o 
  -8  -1  13        1.29       -3.03     17.76 o 
  -7  -1  13      631.41      569.42     38.62 o 
  -6  -1  13      478.37      471.32     55.53 o 
  -5  -1  13      133.00      129.89     20.90 o 
  -4  -1  13     1133.46     1280.70     67.94 o 
  -3  -1  13        4.87        7.85      7.26 o 
  -2  -1  13       12.07       28.13     10.31 o 
  -1  -1  13     1265.56     1250.07     29.18 o 
   0  -1  13        2.73        4.71      6.60 o 
   1  -1  13     1672.40     2156.19     75.16 o 
   2  -1  13       47.97       45.49      8.34 o 
   3  -1  13      160.60      136.23     10.89 o 
   4  -1  13      564.39      530.12     17.17 o 
   5  -1  13      379.83      435.48     17.63 o 
   6  -1  13       33.77       33.65     11.55 o 
   7  -1  13      487.51      493.92     23.35 o 
   8  -1  13       74.53       75.47     15.54 o 
  -8   0  13        6.63        5.65     30.93 o 
  -7   0  13      328.87      390.22     35.08 o 
  -6   0  13      130.52      114.84     33.26 o 
  -5   0  13       27.28       32.17     15.78 o 
  -4   0  13        7.80       20.82      9.69 o 
  -3   0  13      289.63      357.29     17.20 o 
  -2   0  13      353.50      499.27     31.12 o 
  -1   0  13       17.15       66.09     16.93 o 
   0   0  13       28.12       11.53      6.49 o 
   1   0  13     1006.38      947.19     26.29 o 
   2   0  13      654.66      702.62     19.86 o 
   3   0  13      212.46      215.21     12.53 o 
   4   0  13      424.91      513.75     18.07 o 
   5   0  13     1500.65     1537.86     37.68 o 
   6   0  13      229.02      234.51     15.82 o 
   7   0  13       49.17       76.71     13.60 o 
   8   0  13       34.91       36.72     12.65 o 
   9   0  13      174.81      181.75     22.25 o 
  -8   1  13      128.97       73.58     38.34 o 
  -7   1  13        1.56        3.57     28.92 o 
  -6   1  13     1892.53     1714.06     71.49 o 
  -5   1  13       74.19      114.23     19.22 o 
  -4   1  13      447.71      428.48     72.47 o 
  -3   1  13      219.95      208.63     15.52 o 
  -2   1  13      110.53       91.38      9.05 o 
  -1   1  13     2305.89     2362.53     48.76 o 
   0   1  13       21.58       53.07      7.56 o 
   1   1  13     2653.54     2647.94     49.76 o 
   2   1  13      790.24      866.09     22.72 o 
   3   1  13        6.21       10.75      6.71 o 
   4   1  13      228.85      217.50     14.02 o 
   5   1  13      831.36      846.39     25.23 o 
   6   1  13      208.34      246.67     16.22 o 
   7   1  13      180.45      182.46     16.59 o 
   8   1  13       80.78       92.09     14.98 o 
   9   1  13       20.98       20.00     16.25 o 
  -8   2  13       23.26       49.13     33.96 o 
  -7   2  13      182.83      143.06     39.46 o 
  -6   2  13      223.49      265.56     46.24 o 
  -5   2  13      155.78      148.56     36.18 o 
  -4   2  13      345.33      338.30     32.30 o 
  -3   2  13     1070.37     1031.41     32.64 o 
  -2   2  13      256.11      267.18     15.11 o 
  -1   2  13     1095.37     1142.09     27.48 o 
   0   2  13      279.03      258.14     12.15 o 
   1   2  13      168.89      200.68     12.63 o 
   2   2  13     4034.94     3816.10     63.87 o 
   3   2  13      907.61     1004.70     25.65 o 
   4   2  13     2225.59     1917.26     46.98 o 
   5   2  13      620.30      544.27     21.16 o 
   6   2  13       64.40       96.12     11.63 o 
   7   2  13      510.16      506.20     21.36 o 
   8   2  13      123.07       97.57     15.28 o 
   9   2  13      230.74      223.47     20.06 o 
  -8   3  13      634.04      681.88     69.71 o 
  -7   3  13      158.24       88.17     33.16 o 
  -6   3  13     1246.34     1088.69     83.04 o 
  -5   3  13       27.86       32.81     19.12 o 
  -4   3  13      303.59      411.71     28.10 o 
  -3   3  13      987.93     1029.80     40.92 o 
  -2   3  13      104.17      154.12     19.14 o 
  -1   3  13     2336.97     2162.23     44.93 o 
   0   3  13      239.09      262.02     14.34 o 
   1   3  13      133.85      189.43     15.82 o 
   2   3  13       17.70       53.27      7.53 o 
   3   3  13      616.60      537.97     17.41 o 
   4   3  13       48.68       48.82     10.02 o 
   5   3  13     2460.92     2486.33     52.35 o 
   6   3  13     1646.36     1605.96     38.43 o 
   7   3  13      350.70      433.60     18.27 o 
   8   3  13       17.86       31.77     10.51 o 
   9   3  13      139.73      133.53     17.50 o 
  -7   4  13        4.75       27.06     28.97 o 
  -6   4  13      110.57      132.07     41.18 o 
  -5   4  13      823.53      775.44     36.55 o 
  -4   4  13      710.69      608.04     31.13 o 
  -3   4  13      345.77      441.32     26.53 o 
  -2   4  13      800.80      721.87     33.24 o 
  -1   4  13      525.40      492.62     27.53 o 
   0   4  13      363.58      559.94     50.15 o 
   1   4  13     2804.45     2734.88     50.16 o 
   2   4  13     1906.46     1763.20     35.25 o 
   3   4  13      742.39      847.46     33.46 o 
   4   4  13       60.18       71.64      9.53 o 
   5   4  13       54.03       67.78      9.59 o 
   6   4  13       27.38      101.31     10.76 o 
   7   4  13      652.78      568.58     36.54 o 
   8   4  13       89.34      140.04     17.62 o 
   9   4  13       90.99      124.41     15.59 o 
  -7   5  13      213.13      229.48     58.30 o 
  -6   5  13        0.66      -10.05     20.73 o 
  -5   5  13      356.95      364.32     33.00 o 
  -4   5  13      192.76      156.19     20.50 o 
  -3   5  13       56.36      107.79     18.09 o 
  -2   5  13      421.66      454.24     27.21 o 
  -1   5  13       92.40       86.51     17.97 o 
   0   5  13      129.29      124.43     13.45 o 
   1   5  13        0.51        2.58      8.89 o 
   2   5  13       23.98       37.20      8.50 o 
   3   5  13     1128.62     1134.04     27.72 o 
   4   5  13      520.11      458.80     16.64 o 
   5   5  13      962.67      909.84     27.41 o 
   6   5  13      743.79      680.86     24.24 o 
   7   5  13      148.22      135.16     16.22 o 
   8   5  13      303.13      276.14     30.98 o 
   9   5  13        4.72       24.00     13.75 o 
  -7   6  13       28.51       34.44     27.95 o 
  -6   6  13        8.16        4.14     21.42 o 
  -5   6  13       44.86       38.05     22.38 o 
  -4   6  13      209.88      250.65     25.00 o 
  -3   6  13      310.63      220.03     22.23 o 
  -2   6  13      291.14      310.03     30.38 o 
  -1   6  13      546.61      497.11     29.10 o 
   0   6  13      436.72      432.32     35.09 o 
   1   6  13     1634.70     1460.03     43.50 o 
   2   6  13       17.55       26.91     11.35 o 
   3   6  13     1429.11     1244.41     27.39 o 
   4   6  13      918.77      867.65     25.62 o 
   5   6  13        0.65       12.35      9.72 o 
   6   6  13       55.10       86.64     22.31 o 
   7   6  13      391.30      434.48     23.86 o 
   8   6  13       69.67       40.88     13.96 o 
   9   6  13      256.32      217.87     31.43 o 
  -6   7  13       78.21       90.45     26.97 o 
  -5   7  13      315.41      362.69     37.61 o 
  -4   7  13       48.73       10.98     19.79 o 
  -3   7  13      212.11      246.47     24.40 o 
  -2   7  13     1478.64     1360.35     50.72 o 
  -1   7  13        2.09       17.45     14.20 o 
   0   7  13     1037.84      916.78     38.59 o 
   1   7  13      425.57      395.78     27.45 o 
   2   7  13      758.67      692.22     24.21 o 
   3   7  13      185.05      216.84     13.10 o 
   4   7  13      758.73      659.76     24.84 o 
   5   7  13      918.17      932.34     40.63 o 
   6   7  13      360.59      392.35     22.88 o 
   7   7  13      146.93      133.48     19.12 o 
   8   7  13        1.68       11.54     12.54 o 
   9   7  13       10.45        8.37     18.45 o 
  -6   8  13        2.28       22.24     27.03 o 
  -5   8  13      140.36      154.65     30.37 o 
  -4   8  13      414.30      462.21     41.62 o 
  -3   8  13      505.98      516.40     40.10 o 
  -2   8  13      628.92      708.92     35.29 o 
  -1   8  13      136.26      217.87     21.97 o 
   0   8  13      242.69      286.99     30.92 o 
   1   8  13     1017.04     1161.99     44.64 o 
   2   8  13     1143.28     1020.81     30.58 o 
   3   8  13     2683.79     2250.52     64.69 o 
   4   8  13      570.67      499.59     22.42 o 
   5   8  13      583.15      491.53     26.40 o 
   6   8  13       72.37       96.30     17.06 o 
   7   8  13       57.65       70.60     14.56 o 
   8   8  13      290.10      280.64     22.61 o 
   9   8  13       90.22      116.74     26.69 o 
  -5   9  13       25.76        9.55     23.61 o 
  -4   9  13        2.76       48.77     23.86 o 
  -3   9  13      119.74      122.81     27.10 o 
  -2   9  13      506.15      557.18     41.38 o 
  -1   9  13        0.96       13.13     15.06 o 
   0   9  13      717.86      626.56     32.51 o 
   1   9  13        2.32       -6.75     14.23 o 
   2   9  13      140.23       97.04     19.28 o 
   3   9  13      356.13      342.71     21.47 o 
   4   9  13      127.00      176.96     18.01 o 
   5   9  13     2131.05     2325.35     71.80 o 
   6   9  13      160.05      196.87     36.74 o 
   7   9  13      289.86      366.85     28.64 o 
   8   9  13      139.49      166.70     22.91 o 
  -4  10  13      281.22      332.37     40.18 o 
  -3  10  13        4.04      -11.13     47.27 o 
  -2  10  13       73.27      128.75     27.64 o 
  -1  10  13       98.96        8.98     61.99 o 
   0  10  13      148.19      173.13     46.46 o 
   1  10  13     1116.38     1153.92     48.12 o 
   2  10  13     1108.96     1089.86     46.51 o 
   3  10  13       20.23       21.86     16.84 o 
   4  10  13      265.91      239.82     26.32 o 
   5  10  13        3.47       16.33     33.46 o 
   6  10  13       35.71       57.54     17.74 o 
   7  10  13       20.00       44.15     16.42 o 
   8  10  13      204.39      162.64     37.02 o 
  -4  11  13      148.92      147.13     33.99 o 
  -3  11  13       41.14       91.03     29.38 o 
  -2  11  13       96.36      112.07     44.54 o 
  -1  11  13        8.12      -11.23     35.25 o 
   0  11  13        6.62      -24.89     34.60 o 
   1  11  13       73.87       58.13     25.46 o 
   2  11  13      208.13      188.64     32.03 o 
   3  11  13      300.03      400.25     39.89 o 
   4  11  13      338.51      465.73     41.76 o 
   5  11  13      579.92      599.60     33.80 o 
   6  11  13      116.86      154.39     32.91 o 
   7  11  13        9.88       29.77     34.66 o 
  -3  12  13      315.56      272.27     59.79 o 
  -2  12  13       56.02       32.18     45.79 o 
  -1  12  13       52.90       24.34     42.63 o 
   0  12  13      102.75      185.21     51.50 o 
   1  12  13        0.21       -5.07     39.13 o 
   2  12  13      505.15      539.08     45.51 o 
   3  12  13      400.67      345.08     40.19 o 
   4  12  13        4.45       -2.28     22.75 o 
   5  12  13      228.79      225.48     37.50 o 
   6  12  13       99.41      106.71     49.21 o 
   7  12  13       76.39      141.95     38.76 o 
  -1  13  13       32.66       21.48     46.63 o 
   0  13  13       62.75       54.65     47.44 o 
   1  13  13        3.07      -24.47     24.47 o 
   2  13  13        4.70       16.90     26.27 o 
   3  13  13      226.28      274.26     39.05 o 
   4  13  13      588.70      622.43     64.76 o 
   5  13  13      364.67      360.21     41.28 o 
   6  13  13      131.69      170.06     43.21 o 
   1  14  13      138.95      224.67     39.81 o 
   2  14  13      309.12      424.72     48.56 o 
   3  14  13      278.01      334.58     77.50 o 
   4  14  13      118.06      194.57     36.73 o 
  -3 -10  14      105.05      123.75     28.22 o 
  -2 -10  14      107.74       89.36     23.33 o 
  -1 -10  14      145.10      164.67     36.17 o 
   0 -10  14      956.76      810.25     66.00 o 
   1 -10  14        9.20       17.17     22.18 o 
  -5  -9  14       97.48       75.39     24.05 o 
  -4  -9  14        1.03       26.08     18.13 o 
  -3  -9  14      297.48      299.90     34.13 o 
  -2  -9  14      140.40      106.34     17.57 o 
  -1  -9  14      154.99      157.55     18.26 o 
   0  -9  14      138.59      175.50     20.99 o 
   1  -9  14        5.08       30.49     13.64 o 
   2  -9  14        4.37       20.33     14.07 o 
   3  -9  14       58.40      110.01     19.44 o 
  -6  -8  14       52.28       59.85     23.20 o 
  -5  -8  14      207.43      176.74     22.77 o 
  -4  -8  14       54.86       87.74     20.93 o 
  -3  -8  14      111.77       65.69     15.44 o 
  -2  -8  14       80.28      120.14     17.06 o 
  -1  -8  14      108.09      101.36     15.65 o 
   0  -8  14      159.10      163.98     18.07 o 
   1  -8  14      225.86      226.32     20.87 o 
   2  -8  14        9.55       42.19     11.97 o 
   3  -8  14       90.32      132.32     15.63 o 
   4  -8  14       26.42       42.08     13.25 o 
  -6  -7  14        0.02       66.07     17.20 o 
  -5  -7  14      100.60      113.39     30.98 o 
  -4  -7  14     1192.74     1016.47     71.48 o 
  -3  -7  14       91.89       91.57     16.72 o 
  -2  -7  14     1494.19     1385.67     50.05 o 
  -1  -7  14      332.93      295.83     19.51 o 
   0  -7  14      242.73      250.56     20.45 o 
   1  -7  14       36.27       23.45     11.59 o 
   2  -7  14      199.70      151.93     20.75 o 
   3  -7  14      110.88      110.87     15.82 o 
   4  -7  14      189.62      189.25     20.01 o 
   5  -7  14      242.31      229.49     20.83 o 
  -7  -6  14       30.97       49.26     21.39 o 
  -6  -6  14      459.61      498.48     33.43 o 
  -5  -6  14      228.24      201.54     22.62 o 
  -4  -6  14      104.81       59.46     16.05 o 
  -3  -6  14      104.55      103.30     14.98 o 
  -2  -6  14      514.70      530.95     22.94 o 
  -1  -6  14     1399.76     1285.13     37.66 o 
   0  -6  14        8.79       13.69      9.23 o 
   1  -6  14     1034.45     1094.15     38.26 o 
   2  -6  14       28.38       64.75     22.53 o 
   3  -6  14       43.02       33.30     12.37 o 
   4  -6  14       90.79       98.97     22.52 o 
   5  -6  14        4.85       16.39     10.66 o 
   6  -6  14      851.78      759.73     28.06 o 
  -7  -5  14        8.45        1.74     18.86 o 
  -6  -5  14        2.27       21.78     16.67 o 
  -5  -5  14      717.79      782.92     37.07 o 
  -4  -5  14     1409.72     1373.12     39.51 o 
  -3  -5  14      278.84      332.85     19.46 o 
  -2  -5  14      986.48      872.66     26.15 o 
  -1  -5  14      293.29      343.50     16.49 o 
   0  -5  14       16.29       13.76      7.21 o 
   1  -5  14      372.96      364.53     17.81 o 
   2  -5  14      895.92      856.95     31.08 o 
   3  -5  14      430.61      449.52     23.98 o 
   4  -5  14      897.83      928.66     28.59 o 
   5  -5  14       52.22       37.85     10.97 o 
   6  -5  14       35.37       72.73     12.79 o 
  -7  -4  14       16.53       30.93     18.86 o 
  -6  -4  14       39.14       52.76     14.32 o 
  -5  -4  14      185.62      214.53     19.29 o 
  -4  -4  14      661.39      579.09     23.08 o 
  -3  -4  14       16.56       23.66      9.38 o 
  -2  -4  14       17.53       49.88     16.37 o 
  -1  -4  14     4012.42     3767.14     76.30 o 
   0  -4  14        8.04       22.29      7.26 o 
   1  -4  14     1794.76     1859.84     51.80 o 
   2  -4  14       13.67       13.32     10.97 o 
   3  -4  14      137.02      144.41     11.96 o 
   4  -4  14      331.80      371.21     18.79 o 
   5  -4  14      254.24      235.09     16.46 o 
   6  -4  14      788.06      722.93     25.93 o 
   7  -4  14      106.19       85.27     15.26 o 
  -7  -3  14        3.09       11.52     29.59 o 
  -6  -3  14      115.78      112.43     19.85 o 
  -5  -3  14       32.77       34.46     12.36 o 
  -4  -3  14      589.69      615.06     23.47 o 
  -3  -3  14      564.53      503.79     18.85 o 
  -2  -3  14       48.37       43.51      8.96 o 
  -1  -3  14       66.56       72.39     10.34 o 
   0  -3  14       93.46       94.62     10.07 o 
   1  -3  14      212.71      183.77     14.98 o 
   2  -3  14      298.68      362.23     16.41 o 
   3  -3  14      358.33      330.33     15.63 o 
   4  -3  14      112.44      109.55     10.72 o 
   5  -3  14       31.07       35.76     10.23 o 
   6  -3  14      139.99      135.82     16.23 o 
   7  -3  14      813.80      837.89     32.11 o 
  -8  -2  14       14.92       36.34     22.21 o 
  -7  -2  14       58.89       39.22     20.43 o 
  -6  -2  14       45.19       71.79     20.71 o 
  -5  -2  14      291.89      329.39     25.11 o 
  -4  -2  14      423.86      491.39     32.18 o 
  -3  -2  14       47.35       42.15      9.75 o 
  -2  -2  14      134.19      162.28     16.02 o 
  -1  -2  14      634.18      651.80     22.26 o 
   0  -2  14      743.63      677.71     25.52 o 
   1  -2  14      183.49      215.77     12.58 o 
   2  -2  14      773.59      746.32     23.83 o 
   3  -2  14        7.70       10.55      6.88 o 
   4  -2  14      290.99      367.29     17.17 o 
   5  -2  14      226.51      243.31     16.07 o 
   6  -2  14      799.02      775.60     29.04 o 
   7  -2  14      501.72      499.26     26.52 o 
   8  -2  14        0.37        5.92     12.76 o 
  -8  -1  14      348.30      261.02     33.77 o 
  -7  -1  14      174.28      193.28     36.95 o 
  -6  -1  14       40.90       53.61     26.94 o 
  -5  -1  14      447.12      564.79     50.06 o 
  -4  -1  14        5.05        4.30      9.97 o 
  -3  -1  14     2147.54     2165.70     66.51 o 
  -2  -1  14       16.57       22.45      8.04 o 
  -1  -1  14       25.67       27.41      7.96 o 
   0  -1  14       70.72       49.01      8.53 o 
   1  -1  14       54.45       63.45      8.21 o 
   2  -1  14      194.74      191.21     13.40 o 
   3  -1  14     1051.43     1278.71     31.52 o 
   4  -1  14      608.38      651.74     20.85 o 
   5  -1  14       28.50       30.90      8.31 o 
   6  -1  14       79.50      152.32     24.04 o 
   7  -1  14        1.95        9.28     10.95 o 
   8  -1  14      425.22      381.44     24.59 o 
  -8   0  14        0.62       57.61     35.35 o 
  -7   0  14      839.82      823.78     47.63 o 
  -6   0  14      751.43      684.53     40.71 o 
  -5   0  14      338.19      362.51     28.92 o 
  -4   0  14       24.36       54.08     15.24 o 
  -3   0  14      627.28      617.39     23.50 o 
  -2   0  14     1023.80      915.21     26.59 o 
  -1   0  14       37.96       65.14      8.46 o 
   0   0  14     9169.77     8996.08    179.71 o 
   1   0  14      184.74      279.56     15.12 o 
   2   0  14     1492.93     1441.59     33.24 o 
   3   0  14      714.01      687.59     20.71 o 
   4   0  14        3.65       13.74      7.62 o 
   5   0  14      937.26     1068.59     27.42 o 
   6   0  14      117.02      112.87     24.80 o 
   7   0  14      932.90      870.80     36.87 o 
   8   0  14       19.85       53.31     13.25 o 
  -8   1  14      230.01      176.23     46.98 o 
  -7   1  14      107.94      175.35     44.05 o 
  -5   1  14      640.44      646.08     36.77 o 
  -4   1  14        1.72       23.87     14.50 o 
  -3   1  14     1291.77     1304.39     46.78 o 
  -2   1  14      268.78      246.67     12.29 o 
  -1   1  14       21.75       48.72      8.84 o 
   0   1  14       18.75        3.98      7.36 o 
   1   1  14      597.65      663.99     22.81 o 
   2   1  14      899.32      814.01     22.34 o 
   3   1  14     1265.41     1356.54     35.40 o 
   4   1  14     1926.67     1946.91     43.46 o 
   5   1  14       36.68       61.83     10.83 o 
   6   1  14       80.36       73.83     11.90 o 
   7   1  14      237.75      207.64     22.36 o 
   8   1  14      943.30      924.17     33.88 o 
   9   1  14      209.22      213.69     22.85 o 
  -7   2  14      423.70      480.47     61.24 o 
  -6   2  14     1140.48     1015.02     81.10 o 
  -5   2  14       11.94      -22.78     22.78 o 
  -4   2  14      146.69      179.04     25.35 o 
  -3   2  14        2.73       -0.85      9.30 o 
  -2   2  14     1913.16     1842.16     37.19 o 
  -1   2  14      692.37      833.73     26.52 o 
   0   2  14     2115.44     1921.24     42.60 o 
   1   2  14      380.00      736.17     50.79 o 
   2   2  14      382.02      377.00     14.68 o 
   3   2  14      630.11      515.75     17.61 o 
   4   2  14        0.32       31.08      8.83 o 
   5   2  14      586.32      620.76     23.15 o 
   6   2  14        0.48        5.81      9.40 o 
   7   2  14      111.53      144.89     15.80 o 
   8   2  14       45.42       59.86     13.60 o 
   9   2  14      225.42      208.01     22.63 o 
  -7   3  14      131.29      157.24     40.40 o 
  -6   3  14      262.33      225.35     44.73 o 
  -5   3  14      129.12      110.95     53.14 o 
  -4   3  14      176.26      179.56     52.28 o 
  -3   3  14       76.81       62.65     19.82 o 
  -2   3  14      310.97      386.18     33.84 o 
  -1   3  14      263.88      273.03     17.02 o 
   0   3  14        9.07        7.74      6.77 o 
   1   3  14     1693.65     1617.40     33.05 o 
   2   3  14      681.35      572.58     17.88 o 
   3   3  14      337.46      301.70     18.10 o 
   4   3  14      541.95      528.40     20.48 o 
   5   3  14        2.38       14.78      9.37 o 
   6   3  14      727.38      606.97     23.78 o 
   7   3  14      263.92      335.96     18.60 o 
   8   3  14      618.94      634.43     24.10 o 
   9   3  14      147.93      173.43     31.20 o 
  -7   4  14       11.71       -3.34     26.62 o 
  -6   4  14      436.18      397.74     37.55 o 
  -5   4  14      395.20      338.14     33.92 o 
  -4   4  14       26.44       49.37     16.07 o 
  -3   4  14        0.43       21.37     14.73 o 
  -2   4  14      708.89      704.37     33.38 o 
  -1   4  14      194.03      227.51     36.12 o 
   0   4  14        2.38       11.32      9.24 o 
   1   4  14      824.89      770.48     19.32 o 
   2   4  14      147.23      312.06     32.47 o 
   3   4  14      351.90      326.05     21.82 o 
   4   4  14       31.55       43.74     10.06 o 
   5   4  14      644.35      641.56     20.75 o 
   6   4  14      250.93      294.75     18.21 o 
   7   4  14       36.36       29.55     11.07 o 
   8   4  14      384.70      447.65     37.03 o 
   9   4  14      522.16      517.34     44.16 o 
  -7   5  14      222.98      206.35     42.40 o 
  -6   5  14       35.94       44.18     22.93 o 
  -5   5  14       81.31       75.76     24.15 o 
  -4   5  14      705.16      606.31     33.38 o 
  -3   5  14        1.45        3.89     14.15 o 
  -2   5  14      517.03      457.96     28.66 o 
  -1   5  14      354.02      374.12     26.84 o 
   0   5  14      358.54      424.35     28.60 o 
   1   5  14      117.26      200.98     17.30 o 
   2   5  14     1319.43     1296.57     41.17 o 
   3   5  14       44.67       25.40      9.46 o 
   4   5  14      397.92      391.34     21.09 o 
   5   5  14     1216.17     1184.58     32.94 o 
   6   5  14       10.49       31.73     10.03 o 
   7   5  14      381.28      405.62     24.54 o 
   8   5  14       23.83       43.80     13.04 o 
   9   5  14      223.22      215.93     39.62 o 
  -6   6  14      692.86      683.72     47.19 o 
  -5   6  14       16.88       -0.03     20.18 o 
  -4   6  14       10.23       59.92     17.85 o 
  -3   6  14      451.78      431.97     30.02 o 
  -2   6  14        0.78       33.26     15.64 o 
  -1   6  14     2854.07     2689.56     82.82 o 
   0   6  14     2451.75     2086.79     68.13 o 
   1   6  14     1979.72     1909.97     79.04 o 
   2   6  14        5.10        1.25      8.42 o 
   3   6  14        3.18       15.48      8.59 o 
   4   6  14      361.21      333.38     16.69 o 
   5   6  14        0.91        3.96      9.54 o 
   6   6  14      407.26      365.49     21.59 o 
   7   6  14       62.17       78.98     14.57 o 
   8   6  14       45.25       65.00     15.23 o 
   9   6  14      422.42      272.58     34.04 o 
  -6   7  14       19.87       55.99     25.79 o 
  -5   7  14      146.54      132.81     35.88 o 
  -4   7  14      606.20      543.73     40.49 o 
  -3   7  14        7.89       39.94     16.97 o 
  -2   7  14      285.76      239.69     38.83 o 
  -1   7  14       54.51       63.52     26.30 o 
   0   7  14      132.05      277.93     27.09 o 
   1   7  14      303.46      287.69     33.15 o 
   2   7  14     1698.89     1477.34     50.67 o 
   3   7  14      137.52      142.08     17.66 o 
   4   7  14     1243.85     1120.77     40.68 o 
   5   7  14        2.35       10.63     13.81 o 
   6   7  14       48.06       52.66     12.42 o 
   7   7  14     1146.01      990.65     35.31 o 
   8   7  14       50.56       45.64     17.34 o 
   9   7  14      212.90      158.09     28.30 o 
  -5   8  14       20.15        4.05     23.21 o 
  -4   8  14       19.66       64.12     42.28 o 
  -3   8  14      813.10      814.39     49.30 o 
  -2   8  14       77.63      128.73     19.91 o 
  -1   8  14     1268.73     1182.07     46.98 o 
   0   8  14      181.78      149.60     20.57 o 
   1   8  14      235.77      233.14     22.41 o 
   2   8  14       33.48       43.76     13.69 o 
   3   8  14       32.80       66.06     13.89 o 
   4   8  14     1688.21     1568.76     45.19 o 
   5   8  14       81.25       52.79     14.31 o 
   6   8  14      370.92      352.28     41.78 o 
   7   8  14       73.26       79.80     18.30 o 
   8   8  14      130.84      153.46     19.49 o 
  -5   9  14      114.16       97.28     30.09 o 
  -4   9  14      138.94      177.91     32.63 o 
  -3   9  14       23.38      -21.49     21.49 o 
  -2   9  14       95.78       60.80     23.28 o 
  -1   9  14      211.47      246.56     25.23 o 
   0   9  14     1175.63     1073.24     44.76 o 
   1   9  14     1418.51     1468.08     68.46 o 
   2   9  14     1168.34     1193.72     48.11 o 
   3   9  14     1010.96      914.98     40.39 o 
   4   9  14      179.12      244.68     23.61 o 
   5   9  14        1.10       21.12     13.15 o 
   6   9  14      143.14      141.78     19.66 o 
   7   9  14      588.11      620.18     43.73 o 
   8   9  14      214.41      240.16     26.82 o 
  -4  10  14       17.86       52.83     28.20 o 
  -3  10  14       89.77      118.88     28.95 o 
  -2  10  14      375.70      416.26     40.30 o 
  -1  10  14        6.79        4.51     18.49 o 
   0  10  14      501.75      566.56     67.88 o 
   1  10  14      686.13      584.65     43.65 o 
   2  10  14        1.49       29.47     17.21 o 
   3  10  14       59.17       34.80     17.37 o 
   4  10  14      831.20      871.43     39.45 o 
   5  10  14        3.31       18.99     18.76 o 
   6  10  14      260.18      259.59     33.33 o 
   7  10  14       57.96       45.13     21.59 o 
   8  10  14      312.99      310.97     35.31 o 
  -3  11  14       45.45       48.31     27.35 o 
  -2  11  14       11.96       12.67     39.24 o 
  -1  11  14        1.25      -33.66     33.66 o 
   0  11  14       12.56       -5.56     35.31 o 
   1  11  14      657.78      720.05     49.35 o 
   2  11  14      470.20      352.57     38.13 o 
   3  11  14      385.29      524.93     44.93 o 
   4  11  14      245.94      230.83     33.22 o 
   5  11  14      311.57      264.32     33.35 o 
   6  11  14        1.23       36.58     29.69 o 
   7  11  14       11.68       71.45     31.28 o 
  -2  12  14      275.83      315.07     63.46 o 
  -1  12  14      348.15      417.30     67.81 o 
   0  12  14      322.69      328.69     63.92 o 
   1  12  14      489.24      444.98     86.09 o 
   2  12  14       44.32       38.97     26.27 o 
   3  12  14       37.07       49.95     27.62 o 
   4  12  14       39.63       83.58     27.67 o 
   5  12  14       98.29      146.75     43.86 o 
   6  12  14      136.28      147.37     39.26 o 
  -1  13  14      109.11      129.23     54.62 o 
   0  13  14      171.10      207.36     59.93 o 
   1  13  14      446.38      445.44     49.01 o 
   2  13  14      268.17      353.88     43.73 o 
   3  13  14      643.15      692.73     56.50 o 
   4  13  14      294.94      198.92     34.94 o 
   5  13  14       97.64       97.14     28.05 o 
   2  14  14       63.01       38.10     30.17 o 
   3  14  14      477.40      545.30    104.99 o 
  -2 -10  15        1.83       19.49     26.32 o 
  -1 -10  15       90.99      126.43     35.93 o 
   0 -10  15        6.00       12.01     21.42 o 
  -4  -9  15      374.87      336.16     37.25 o 
  -3  -9  15       81.17       85.71     23.93 o 
  -2  -9  15       26.55       17.08     12.17 o 
  -1  -9  15       13.82       18.20     13.90 o 
   0  -9  15      347.57      324.63     40.40 o 
   1  -9  15        5.29       38.73     14.49 o 
   2  -9  15      511.62      507.30     46.08 o 
  -5  -8  15      353.07      358.02     38.51 o 
  -4  -8  15       32.18       69.61     16.49 o 
  -3  -8  15      854.91      752.73     51.18 o 
  -2  -8  15      367.34      393.28     26.97 o 
  -1  -8  15      376.79      400.70     54.58 o 
   0  -8  15       79.75       72.23     14.05 o 
   1  -8  15      215.74      210.40     19.73 o 
   2  -8  15      430.57      368.50     31.82 o 
   3  -8  15       64.35       84.15     13.92 o 
   4  -8  15      457.95      515.66     37.73 o 
  -6  -7  15      755.09      736.95    104.74 o 
  -5  -7  15      259.49      276.73     27.00 o 
  -4  -7  15      462.67      515.36     34.26 o 
  -3  -7  15        5.04        3.58     12.36 o 
  -2  -7  15        7.85       -2.06     13.64 o 
  -1  -7  15      351.06      378.08     37.84 o 
   0  -7  15      727.73      642.04     28.73 o 
   1  -7  15        1.43       24.24     11.18 o 
   2  -7  15      304.06      295.97     23.23 o 
   3  -7  15        0.07        6.72     10.23 o 
   4  -7  15       41.70       35.31     13.83 o 
   5  -7  15      349.53      351.11     30.29 o 
  -6  -6  15       37.22       43.85     16.84 o 
  -5  -6  15      261.54      313.72     27.66 o 
  -4  -6  15       78.75       60.71     18.63 o 
  -3  -6  15      694.58      655.62     29.07 o 
  -2  -6  15       12.07       22.58     10.55 o 
  -1  -6  15      571.96      662.49     45.46 o 
   0  -6  15       64.02       57.76     13.74 o 
   1  -6  15        9.51       44.65     11.97 o 
   2  -6  15      645.58      653.69     33.39 o 
   3  -6  15      112.92      128.37     16.86 o 
   4  -6  15      189.68      168.30     18.84 o 
   5  -6  15       47.57       53.22     15.36 o 
  -7  -5  15        2.02      -14.87     16.81 o 
  -6  -5  15      260.47      268.67     32.07 o 
  -5  -5  15      143.82      136.39     20.11 o 
  -4  -5  15        4.34      -10.19     10.92 o 
  -3  -5  15      424.12      385.69     23.24 o 
  -2  -5  15      256.94      301.79     17.61 o 
  -1  -5  15        1.08       14.52      8.56 o 
   0  -5  15      144.25      192.71     14.07 o 
   1  -5  15       26.07       31.40     11.01 o 
   2  -5  15       65.50       94.63     17.98 o 
   3  -5  15       66.94      120.25     15.97 o 
   4  -5  15       51.89       55.91     11.93 o 
   5  -5  15      307.90      377.29     26.34 o 
   6  -5  15      188.16      176.63     16.19 o 
  -7  -4  15       25.84       28.75     24.01 o 
  -6  -4  15       48.32       79.76     43.44 o 
  -5  -4  15      320.08      347.51     23.67 o 
  -4  -4  15      339.29      391.47     21.82 o 
  -3  -4  15      172.26      200.51     16.09 o 
  -2  -4  15      684.29      629.14     21.62 o 
  -1  -4  15      482.26      527.71     19.23 o 
   0  -4  15        6.04       25.27      8.05 o 
   1  -4  15       37.42       80.96     12.56 o 
   2  -4  15      197.72      240.98     18.23 o 
   3  -4  15      232.61      222.10     16.20 o 
   4  -4  15       42.25       59.31     11.57 o 
   5  -4  15      215.30      193.24     16.72 o 
   6  -4  15        1.85       22.76     10.72 o 
   7  -4  15        1.70       28.25     15.49 o 
  -7  -3  15       53.84       51.49     21.66 o 
  -6  -3  15      118.45      106.08     20.01 o 
  -5  -3  15      594.09      592.85     34.03 o 
  -4  -3  15       35.99       56.79     11.31 o 
  -3  -3  15      352.90      304.47     16.91 o 
  -2  -3  15       81.07       78.18     10.56 o 
  -1  -3  15      441.10      614.81     25.46 o 
   0  -3  15       89.96       93.71     10.15 o 
   1  -3  15      713.04      889.74     31.08 o 
   2  -3  15        0.86       10.20      7.56 o 
   3  -3  15        8.50        8.98      7.92 o 
   4  -3  15      175.71      246.72     37.44 o 
   5  -3  15      421.30      482.22     20.76 o 
   6  -3  15     1692.27     1492.00     40.34 o 
   7  -3  15       14.59       41.86     12.84 o 
  -7  -2  15        1.88        3.16     19.42 o 
  -6  -2  15      122.14      111.31     23.57 o 
  -5  -2  15      420.41      446.57     40.15 o 
  -4  -2  15     1662.42     1491.11    154.11 o 
  -3  -2  15       35.84       51.66     10.59 o 
  -2  -2  15     3942.24     4023.56     88.44 o 
  -1  -2  15       46.25       62.48      9.31 o 
   0  -2  15       58.83       69.80      9.83 o 
   1  -2  15       97.58      129.41     11.54 o 
   2  -2  15       64.57      114.93     11.52 o 
   3  -2  15      850.41      924.58     27.12 o 
   4  -2  15      309.16      331.87     16.88 o 
   5  -2  15      392.26      353.81     19.04 o 
   6  -2  15      688.63      698.55     43.60 o 
   7  -2  15      272.35      247.72     20.82 o 
   8  -2  15        3.83       10.37     13.39 o 
  -7  -1  15      329.89      404.73     53.36 o 
  -6  -1  15      233.45      250.64     59.67 o 
  -5  -1  15      745.32      893.71     50.00 o 
  -4  -1  15      245.54      323.37     22.40 o 
  -3  -1  15       28.70       29.41      9.24 o 
  -2  -1  15      138.96      138.69     11.92 o 
  -1  -1  15      717.02      527.50     19.66 o 
   0  -1  15       30.21       61.12      9.04 o 
   1  -1  15      572.31      760.42     36.92 o 
   2  -1  15       28.39       38.16      7.97 o 
   3  -1  15        1.00       38.91      8.18 o 
   4  -1  15     1096.15     1067.63     29.02 o 
   5  -1  15      233.72      220.11     23.47 o 
   6  -1  15     2622.69     2593.65     65.10 o 
   7  -1  15        8.30       18.29     12.16 o 
   8  -1  15      117.28      125.28     19.54 o 
  -7   0  15       16.26       28.16     33.14 o 
  -6   0  15      233.19      217.41     33.38 o 
  -5   0  15       28.96        1.45     15.31 o 
  -4   0  15     1513.21     1377.74    114.88 o 
  -3   0  15      118.27      132.16     15.43 o 
  -2   0  15      640.12      685.53     22.53 o 
  -1   0  15      331.67      323.24     16.34 o 
   0   0  15        3.96       81.84     14.22 o 
   1   0  15      261.76      302.30     15.77 o 
   2   0  15      223.97      331.66     28.68 o 
   3   0  15      380.38      452.73     17.12 o 
   4   0  15      151.13      155.07     12.37 o 
   5   0  15        4.60        1.49      7.69 o 
   6   0  15       74.84       69.35     13.30 o 
   7   0  15      561.65      514.32     25.24 o 
   8   0  15       66.97      129.00     16.43 o 
  -7   1  15      225.20      171.92     45.86 o 
  -6   1  15       28.18       -6.86     26.32 o 
  -5   1  15      207.54      237.85     25.70 o 
  -4   1  15      104.98      138.84     20.93 o 
  -3   1  15      501.71      478.02     29.63 o 
  -2   1  15       76.25       97.50      9.67 o 
  -1   1  15     1270.10     1175.47     28.97 o 
   0   1  15       70.80       81.01     10.53 o 
   1   1  15       41.48       48.79      9.54 o 
   2   1  15      130.11      110.92     10.56 o 
   3   1  15       50.50       76.95      9.70 o 
   4   1  15     2450.21     2279.34     49.80 o 
   5   1  15       42.54       85.47     12.52 o 
   6   1  15     1317.49     1274.50     38.27 o 
   7   1  15       23.33       35.03     12.20 o 
   8   1  15        4.84       12.13     12.02 o 
  -7   2  15      226.13      176.64     45.09 o 
  -6   2  15      515.37      522.20     63.87 o 
  -5   2  15       74.93       32.27     29.76 o 
  -4   2  15      603.44      647.78     61.53 o 
  -3   2  15      537.65      583.86     41.91 o 
  -2   2  15        1.29       19.27     18.20 o 
  -1   2  15      225.78      235.79     15.12 o 
   0   2  15        6.84       26.30      8.20 o 
   1   2  15      200.54      170.61     17.41 o 
   2   2  15       99.32      151.98     15.43 o 
   3   2  15        5.70       22.26      7.83 o 
   4   2  15       44.28       61.43      9.18 o 
   5   2  15        3.24       15.96      9.35 o 
   6   2  15        0.19       51.32     11.69 o 
   7   2  15      366.39      393.71     35.20 o 
   8   2  15      535.47      561.10     27.81 o 
   9   2  15      102.81      122.48     19.66 o 
  -7   3  15      241.02      246.18     48.90 o 
  -6   3  15     1444.39     1275.23     94.91 o 
  -5   3  15      172.76      137.20     36.47 o 
  -4   3  15      246.94      224.93     28.77 o 
  -3   3  15      142.37      153.34     28.28 o 
  -2   3  15      792.39      678.92     40.91 o 
  -1   3  15      590.51      524.52     32.50 o 
   0   3  15     1085.07     1125.40     28.22 o 
   1   3  15      153.81      177.46     11.57 o 
   2   3  15        3.99       21.86      8.90 o 
   3   3  15      756.61      721.45     21.53 o 
   4   3  15      408.98      402.41     20.12 o 
   5   3  15     1380.14     1535.37     41.55 o 
   6   3  15      229.29      247.07     18.00 o 
   7   3  15      778.98      828.38     33.44 o 
   8   3  15      230.24      211.81     25.10 o 
   9   3  15       99.86       70.68     33.30 o 
  -7   4  15        5.62       15.80     26.45 o 
  -6   4  15        3.11       40.62     29.93 o 
  -5   4  15      617.50      502.47     39.56 o 
  -4   4  15       47.54       32.14     20.34 o 
  -3   4  15     3330.51     3600.27    176.59 o 
  -2   4  15      154.51      126.41     19.55 o 
  -1   4  15      198.00      237.55     23.45 o 
   0   4  15        3.20        0.65     10.74 o 
   1   4  15       35.26       24.02      8.21 o 
   2   4  15      439.67      442.96     16.14 o 
   3   4  15      124.89      145.34     13.26 o 
   4   4  15      321.53      365.40     18.34 o 
   5   4  15       43.31       70.45     11.77 o 
   6   4  15      150.59      160.72     15.41 o 
   7   4  15      155.24      160.73     18.57 o 
   8   4  15      596.29      536.33     26.48 o 
   9   4  15       19.30       41.04     22.22 o 
  -6   5  15      439.05      406.99     41.01 o 
  -5   5  15       11.49       12.93     20.12 o 
  -4   5  15       13.83       21.47     30.80 o 
  -3   5  15       96.68       85.86     23.44 o 
  -2   5  15     1592.30     1488.08     54.16 o 
  -1   5  15      119.58       92.22     18.27 o 
   0   5  15     1789.58     1559.37     64.37 o 
   1   5  15       31.33       30.98     12.12 o 
   2   5  15      412.78      417.71     53.04 o 
   3   5  15      958.01      800.14     28.49 o 
   4   5  15        1.34       19.31     10.25 o 
   5   5  15     3598.38     3178.33     78.14 o 
   6   5  15        8.37       11.05      9.21 o 
   7   5  15      370.71      403.73     24.82 o 
   8   5  15        4.68       18.55     12.80 o 
   9   5  15       37.62       45.07     27.32 o 
  -6   6  15      142.05      120.18     28.92 o 
  -5   6  15      605.40      641.81     44.86 o 
  -4   6  15        4.10       39.25     16.99 o 
  -3   6  15     1296.28     1183.63     48.08 o 
  -2   6  15       25.29        6.02     15.06 o 
  -1   6  15        2.10        0.37     14.15 o 
   0   6  15      116.45      150.51     20.51 o 
   1   6  15      196.82      155.71     21.10 o 
   2   6  15      361.22      340.60     21.40 o 
   3   6  15      517.87      430.21     31.99 o 
   4   6  15       13.23       16.45     10.17 o 
   5   6  15        5.83       18.77      9.44 o 
   6   6  15     1131.10      935.81     33.11 o 
   7   6  15      207.91      192.07     18.85 o 
   8   6  15     1257.82     1131.61     40.44 o 
   9   6  15      756.26      726.46     63.57 o 
  -6   7  15      148.01      145.11     31.49 o 
  -5   7  15       21.24       31.09     24.82 o 
  -4   7  15      101.14       97.09     28.53 o 
  -3   7  15       33.16       72.98     19.42 o 
  -2   7  15     1603.69     1641.26     59.55 o 
  -1   7  15      438.02      473.86     32.17 o 
   0   7  15        9.98       49.52     16.46 o 
   1   7  15      113.55      118.16     18.65 o 
   2   7  15        0.64       15.87     14.84 o 
   3   7  15      712.42      673.80     35.76 o 
   4   7  15      149.75      146.08     17.95 o 
   5   7  15     1166.88     1119.09     42.49 o 
   6   7  15      107.17      123.14     16.47 o 
   7   7  15       13.96       43.96     20.82 o 
   8   7  15       10.98       62.15     15.58 o 
  -5   8  15       58.14       66.63     27.77 o 
  -4   8  15      510.19      424.55     41.97 o 
  -3   8  15       11.72      -19.29     19.29 o 
  -2   8  15      387.38      320.47     28.49 o 
  -1   8  15      264.07      161.57     21.93 o 
   0   8  15       99.17      145.37     21.48 o 
   1   8  15      132.95      100.02     18.58 o 
   2   8  15      551.45      491.82     30.46 o 
   3   8  15      115.01      111.86     22.97 o 
   4   8  15       15.88       61.25     42.93 o 
   5   8  15      104.96       78.79     26.17 o 
   6   8  15      754.23      754.78     35.32 o 
   7   8  15       54.42       80.27     18.25 o 
   8   8  15      380.09      383.48     31.47 o 
  -5   9  15      147.95       99.10     31.32 o 
  -4   9  15       89.48       82.69     40.24 o 
  -3   9  15      117.97      134.01     29.25 o 
  -2   9  15       51.50       17.01     22.72 o 
  -1   9  15      101.96      150.09     30.29 o 
   0   9  15      613.17      505.97     42.06 o 
   1   9  15       67.49       53.83     22.69 o 
   2   9  15      140.83      162.13     28.54 o 
   3   9  15      247.90      222.17     29.78 o 
   4   9  15      158.49      215.33     37.65 o 
   5   9  15       27.51       38.05     20.28 o 
   6   9  15      148.86      153.60     22.18 o 
   7   9  15      166.47      166.57     22.02 o 
   8   9  15       40.23       80.45     30.88 o 
  -4  10  15      526.24      515.11     48.40 o 
  -3  10  15       28.28       38.92     35.75 o 
  -2  10  15       66.42       61.62     27.96 o 
  -1  10  15       44.71       36.57     21.95 o 
   0  10  15      282.81      265.30     53.98 o 
   1  10  15      125.61      178.02     48.06 o 
   2  10  15        2.02       19.06     17.41 o 
   3  10  15       93.42       95.86     20.70 o 
   4  10  15       10.84       24.63     21.74 o 
   5  10  15       85.25       75.37     23.62 o 
   6  10  15        5.86       56.80     30.14 o 
   7  10  15      417.80      466.54     32.92 o 
  -3  11  15      314.83      324.31     41.22 o 
  -2  11  15      309.53      355.69     64.15 o 
  -1  11  15      330.61      261.74     57.40 o 
   0  11  15      256.68      243.78     57.79 o 
   1  11  15      314.82      305.82     60.02 o 
   2  11  15       78.40      120.72     30.09 o 
   3  11  15        2.33       17.88     22.75 o 
   4  11  15      941.28     1052.14     57.94 o 
   5  11  15      161.22      206.97     45.86 o 
   6  11  15      336.41      299.09     36.89 o 
   7  11  15       13.61       48.61     49.45 o 
  -2  12  15        8.01      -11.61     42.37 o 
  -1  12  15        2.96       69.74     48.18 o 
   0  12  15       56.09       17.70     45.99 o 
   1  12  15      372.84      494.43     73.91 o 
   2  12  15      123.81      128.96     32.54 o 
   3  12  15       29.19       35.35     33.83 o 
   4  12  15      124.35      163.31     56.74 o 
   5  12  15      280.35      313.40     55.35 o 
   6  12  15       81.54      178.74     43.81 o 
   0  13  15      108.18       97.00     51.55 o 
   1  13  15      123.10      113.16     55.55 o 
   2  13  15      133.56      169.63     61.89 o 
   3  13  15       31.30       74.92     33.79 o 
   4  13  15      544.79      573.24     51.59 o 
   5  13  15      230.69      335.74     59.01 o 
  -3  -9  16      116.74      158.62     29.30 o 
  -2  -9  16      234.58      155.64     28.31 o 
  -1  -9  16        8.97        9.53     24.63 o 
   0  -9  16       57.93       46.76     28.80 o 
   1  -9  16        0.27       28.35     25.88 o 
  -4  -8  16       43.48       74.16     23.30 o 
  -3  -8  16       39.91       51.96     13.73 o 
  -2  -8  16      102.87       95.61     17.12 o 
  -1  -8  16      242.11      271.96     35.44 o 
   0  -8  16      211.68      252.22     33.56 o 
   1  -8  16      196.48      169.06     18.51 o 
   2  -8  16       88.44       69.64     13.30 o 
   3  -8  16       16.52       41.74     23.45 o 
  -5  -7  16       35.41       20.84     15.01 o 
  -4  -7  16      168.60      150.39     28.52 o 
  -3  -7  16       28.18       28.58     14.88 o 
  -2  -7  16      181.26      180.41     19.86 o 
  -1  -7  16      149.17      151.93     17.25 o 
   0  -7  16      112.47      170.28     18.38 o 
   1  -7  16      152.94      129.31     16.65 o 
   2  -7  16      154.08      186.65     23.71 o 
   3  -7  16      309.11      293.75     39.84 o 
   4  -7  16        3.11       31.91     15.84 o 
  -6  -6  16        4.09       28.41     15.49 o 
  -5  -6  16      317.34      372.72     30.87 o 
  -4  -6  16        0.89       23.85     14.40 o 
  -3  -6  16      194.53      221.61     20.49 o 
  -2  -6  16      227.06      639.81     41.93 o 
  -1  -6  16      129.84      141.88     15.23 o 
   0  -6  16      670.16      539.63     41.12 o 
   1  -6  16       61.73       59.49     13.37 o 
   2  -6  16       36.25       12.54     10.76 o 
   3  -6  16      355.15      327.80     27.93 o 
   4  -6  16        0.66       28.16     14.67 o 
   5  -6  16       62.02       60.60     18.00 o 
  -6  -5  16      224.84      221.07     36.99 o 
  -5  -5  16       77.38       97.91     19.09 o 
  -4  -5  16       31.98       40.25     13.45 o 
  -3  -5  16     1041.34     1002.10     37.08 o 
  -2  -5  16      675.03      759.05     39.50 o 
  -1  -5  16      622.05      675.22     26.37 o 
   0  -5  16       30.89       69.27     13.27 o 
   1  -5  16       55.59       70.96     14.34 o 
   2  -5  16      294.33      466.11     40.43 o 
   3  -5  16      339.35      383.68     49.63 o 
   4  -5  16      519.46      470.74     34.31 o 
   5  -5  16       41.45       48.37     12.04 o 
   6  -5  16       21.79       20.03     12.14 o 
  -7  -4  16       70.22       76.35     23.90 o 
  -6  -4  16      285.69      330.57     63.14 o 
  -5  -4  16      260.54      284.19     35.53 o 
  -4  -4  16      489.57      490.26     26.17 o 
  -3  -4  16      124.65      167.61     16.62 o 
  -2  -4  16      220.61      271.59     16.53 o 
  -1  -4  16      517.66      467.29     18.75 o 
   0  -4  16      852.69      825.90     27.80 o 
   1  -4  16     1138.73     1071.14     36.58 o 
   2  -4  16     1323.11     1176.45     67.89 o 
   3  -4  16      218.82      155.34     20.38 o 
   4  -4  16       19.31       32.62     11.07 o 
   5  -4  16       79.45       96.66     14.14 o 
   6  -4  16       87.12      137.45     15.18 o 
  -7  -3  16      171.59      171.05     58.59 o 
  -6  -3  16       19.24       34.51     17.04 o 
  -5  -3  16      270.64      267.35     21.52 o 
  -4  -3  16       19.60       54.42     12.49 o 
  -3  -3  16     1626.61     1520.40     38.49 o 
  -2  -3  16        1.28       18.11      8.15 o 
  -1  -3  16        1.48        6.93      7.48 o 
   0  -3  16      440.70      460.56     17.74 o 
   1  -3  16       26.12       56.37     11.65 o 
   2  -3  16     1054.16     1158.53     38.48 o 
   3  -3  16      372.90      401.57     20.12 o 
   4  -3  16     1032.96      999.44     32.15 o 
   5  -3  16      483.26      566.29     24.10 o 
   6  -3  16       30.13       32.65     10.96 o 
   7  -3  16      395.35      389.31     28.61 o 
  -7  -2  16       63.77       41.94     22.78 o 
  -6  -2  16      424.46      502.55     76.91 o 
  -5  -2  16       74.25       62.92     19.58 o 
  -4  -2  16      340.76      354.53     69.95 o 
  -3  -2  16       89.95      126.02     35.67 o 
  -2  -2  16      164.19      181.20     16.19 o 
  -1  -2  16     1069.01     1072.90     32.76 o 
   0  -2  16      436.61      418.03     21.33 o 
   1  -2  16      415.54      433.06     20.79 o 
   2  -2  16      415.39      406.23     18.22 o 
   3  -2  16        0.38       18.75      8.04 o 
   4  -2  16       57.20       44.10     10.58 o 
   5  -2  16      928.03     1031.33     33.31 o 
   6  -2  16       89.37      131.41     16.48 o 
   7  -2  16      550.17      487.37     27.41 o 
  -7  -1  16       21.23       -1.72     35.64 o 
  -6  -1  16      164.79      171.28     38.82 o 
  -5  -1  16      186.17      176.80     26.22 o 
  -4  -1  16       23.33       19.26     15.18 o 
  -3  -1  16      636.97      731.92     60.44 o 
  -2  -1  16        1.38       32.33      8.43 o 
  -1  -1  16      867.12     1032.52     64.55 o 
   0  -1  16     1053.02      891.67     30.71 o 
   1  -1  16       18.35       25.25      8.49 o 
   2  -1  16     1870.65     1875.79     42.15 o 
   3  -1  16        7.91       13.74      7.87 o 
   4  -1  16      571.96      616.51     21.27 o 
   5  -1  16       81.64       75.73     12.26 o 
   6  -1  16        3.87       10.44     11.55 o 
   7  -1  16      335.05      346.70     23.84 o 
   8  -1  16      162.79      125.52     19.72 o 
  -7   0  16       12.98       39.61     35.94 o 
  -6   0  16      628.15      598.22     39.68 o 
  -5   0  16      124.16      166.39     24.55 o 
  -4   0  16        0.33       42.69     14.78 o 
  -3   0  16      440.06      437.91     23.97 o 
  -2   0  16       29.22       61.19     15.82 o 
  -1   0  16      724.25      644.06     22.09 o 
   0   0  16      809.91      900.26     26.81 o 
   1   0  16      291.37      432.80     25.69 o 
   2   0  16      642.02      699.93     21.21 o 
   3   0  16       43.31       25.92      8.59 o 
   4   0  16       10.14       48.60      9.74 o 
   5   0  16      440.92      491.24     21.34 o 
   6   0  16      533.00      500.36     26.09 o 
   7   0  16      290.80      359.77     23.29 o 
   8   0  16        1.59       16.98     23.26 o 
  -7   1  16        7.37       43.91     37.17 o 
  -6   1  16      153.17      205.37     46.92 o 
  -5   1  16      546.05      580.97     65.23 o 
  -4   1  16      368.03      320.67     96.56 o 
  -3   1  16       74.69       67.31     15.75 o 
  -2   1  16      907.28     1050.89     42.61 o 
  -1   1  16        6.21       30.60      7.69 o 
   0   1  16       27.81       45.61      9.24 o 
   1   1  16      273.53      297.90     18.61 o 
   2   1  16      279.78      280.92     16.94 o 
   3   1  16      710.82      871.24     33.72 o 
   4   1  16        4.01       17.46      8.15 o 
   5   1  16      788.32      813.69     28.62 o 
   6   1  16      106.17      107.69     15.91 o 
   7   1  16      254.38      250.76     21.56 o 
   8   1  16       21.95       32.61     13.79 o 
  -7   2  16      523.26      554.64     68.32 o 
  -6   2  16      121.43       82.39     39.35 o 
  -5   2  16      677.05      636.01     62.23 o 
  -4   2  16       80.89      108.23     35.82 o 
  -3   2  16       13.69       23.02     26.42 o 
  -2   2  16      101.93      114.04     19.65 o 
  -1   2  16      195.70      157.45     11.29 o 
   0   2  16      240.34      264.07     15.18 o 
   1   2  16      363.95      510.07     29.28 o 
   2   2  16       64.97       85.39     10.17 o 
   3   2  16        8.54        7.55      7.71 o 
   4   2  16      551.95      613.24     20.68 o 
   5   2  16      414.72      401.32     21.40 o 
   6   2  16      563.27      579.50     24.58 o 
   7   2  16        8.61       32.99     13.26 o 
   8   2  16      485.34      438.15     27.45 o 
  -7   3  16        2.26       25.04     30.74 o 
  -6   3  16       83.30       77.19     38.60 o 
  -5   3  16      439.07      504.56     60.40 o 
  -4   3  16     1312.98     1184.75     87.24 o 
  -3   3  16       23.56        3.23     21.24 o 
  -2   3  16      362.78      379.56     53.26 o 
  -1   3  16      338.52      348.84     33.56 o 
   0   3  16       46.63       34.39      8.84 o 
   1   3  16      629.06      536.31     17.68 o 
   2   3  16        4.08       29.39      7.31 o 
   3   3  16     2456.49     2205.24     47.65 o 
   4   3  16       12.09       15.38      9.00 o 
   5   3  16      509.93      548.11     22.61 o 
   6   3  16      163.97      167.58     20.38 o 
   7   3  16       48.31       40.36     19.34 o 
   8   3  16       43.57       56.72     15.47 o 
  -6   4  16       34.27       12.81     28.85 o 
  -5   4  16      143.77       66.21     35.00 o 
  -4   4  16       72.37       64.50     22.79 o 
  -3   4  16      160.27      167.97     28.17 o 
  -2   4  16       33.49       23.75     20.38 o 
  -1   4  16     1006.91     1036.81     53.69 o 
   0   4  16      114.34      146.80     17.79 o 
   1   4  16      556.58      464.47     37.01 o 
   2   4  16      643.46      628.00     19.54 o 
   3   4  16        1.15        3.35      8.51 o 
   4   4  16     1571.96     1362.22     37.82 o 
   5   4  16       35.57       27.91     12.22 o 
   6   4  16     1505.06     1415.24     45.52 o 
   7   4  16       72.56      112.35     17.06 o 
   8   4  16        3.35       11.84     15.12 o 
  -6   5  16      248.64      279.57     50.44 o 
  -5   5  16        1.15        5.66     21.39 o 
  -4   5  16     1352.60     1305.26     64.40 o 
  -3   5  16      291.53      338.21     35.09 o 
  -2   5  16      411.12      593.81     82.11 o 
  -1   5  16      251.32      251.28     24.44 o 
   0   5  16        6.22       22.88     17.90 o 
   1   5  16     1175.11     1103.60     42.39 o 
   2   5  16        6.19       -9.34     11.62 o 
   3   5  16      176.84      170.93     23.61 o 
   4   5  16       57.75       73.38     13.12 o 
   5   5  16      170.66      167.96     17.03 o 
   6   5  16       65.38       97.45     14.97 o 
   7   5  16      313.52      313.13     22.81 o 
   8   5  16      191.81      229.48     21.55 o 
  -6   6  16      438.88      335.57     73.85 o 
  -5   6  16       16.45       34.13     24.21 o 
  -4   6  16        4.51      -14.01     20.63 o 
  -3   6  16      432.47      349.91     36.58 o 
  -2   6  16      246.67      283.58     27.07 o 
  -1   6  16       44.85       54.51     17.81 o 
   0   6  16       21.50       18.85     15.79 o 
   1   6  16      550.62      513.83     58.70 o 
   2   6  16      754.87      689.05     32.62 o 
   3   6  16      608.21      678.42     66.91 o 
   4   6  16     1596.58     1442.37     69.51 o 
   5   6  16       98.40       93.23     12.28 o 
   6   6  16      915.77      732.83     29.15 o 
   7   6  16       43.21       58.31     14.14 o 
   8   6  16      131.85      161.56     19.10 o 
  -5   7  16       90.65       72.58     27.78 o 
  -4   7  16      272.80      301.39     37.96 o 
  -3   7  16      670.35      864.68     41.85 o 
  -2   7  16       28.69      -10.15     15.38 o 
  -1   7  16       79.65       84.88     19.20 o 
   0   7  16       99.98       88.76     19.04 o 
   1   7  16      398.04      420.04     29.03 o 
   2   7  16       75.38       15.67     32.51 o 
   3   7  16      405.43      391.14     29.30 o 
   4   7  16      494.55      425.54     24.64 o 
   5   7  16      102.44      117.60     24.73 o 
   6   7  16      120.13      126.62     23.49 o 
   7   7  16      206.74      207.29     19.74 o 
   8   7  16      197.98      164.67     19.94 o 
  -5   8  16       64.26       79.83     36.33 o 
  -4   8  16       16.00       -3.87     21.95 o 
  -3   8  16        0.52       10.71     21.25 o 
  -2   8  16      282.62      314.72     36.26 o 
  -1   8  16       11.79      -10.50     16.87 o 
   0   8  16       56.14       75.83     18.94 o 
   1   8  16      358.43      275.20     33.50 o 
   2   8  16      155.60      172.12     61.43 o 
   3   8  16      484.04      444.88     33.76 o 
   4   8  16       45.51       75.26     21.06 o 
   5   8  16      573.71      529.52     28.98 o 
   6   8  16       21.49       36.82     14.67 o 
   7   8  16       94.98       87.09     18.62 o 
   8   8  16      155.76      129.76     39.39 o 
  -4   9  16       13.52       43.29     26.92 o 
  -3   9  16     1030.50     1003.85     59.31 o 
  -2   9  16        0.29        9.63     24.06 o 
  -1   9  16      294.95      254.44     33.15 o 
   0   9  16     1060.80     1086.32     46.91 o 
   1   9  16      157.11      133.25     73.08 o 
   2   9  16     1553.47     1406.17     68.22 o 
   3   9  16        6.55       26.49     37.36 o 
   4   9  16      439.11      391.30     37.14 o 
   5   9  16        0.17       22.29     18.37 o 
   6   9  16      273.29      270.97     25.32 o 
   7   9  16        0.85       20.78     15.09 o 
   8   9  16      138.73      157.07     29.06 o 
  -4  10  16        2.43       15.90     26.67 o 
  -3  10  16       87.72      113.63     49.91 o 
  -2  10  16        9.96       -3.05     24.18 o 
  -1  10  16      110.09      101.24     27.56 o 
   0  10  16      241.02      300.87     57.66 o 
   1  10  16       13.39       -6.17     37.91 o 
   2  10  16        9.49        1.94     22.73 o 
   3  10  16      627.97      695.77     46.03 o 
   4  10  16      489.96      559.58     68.49 o 
   5  10  16     1430.34     1396.17     68.42 o 
   6  10  16       58.25       96.55     25.57 o 
   7  10  16      476.86      417.56     43.21 o 
  -3  11  16      109.23      106.51     31.69 o 
  -2  11  16        4.06       -0.54     39.59 o 
  -1  11  16       64.62       -6.49     38.51 o 
   0  11  16      118.45      143.26     50.80 o 
   1  11  16       68.24      152.23     52.08 o 
   2  11  16      221.54      282.83     58.81 o 
   3  11  16       40.81       36.92     25.28 o 
   4  11  16      226.64      273.11     55.37 o 
   5  11  16      105.43       88.21     38.80 o 
   6  11  16      215.34      278.29     35.40 o 
  -1  12  16        7.13      -22.66     42.47 o 
   0  12  16       14.67       -8.28     43.30 o 
   1  12  16       88.27       46.09     48.32 o 
   2  12  16        3.41       98.54     49.01 o 
   3  12  16      826.81      725.91     54.33 o 
   4  12  16      522.37      604.79     48.52 o 
   5  12  16      355.83      329.58     57.57 o 
   6  12  16       58.98      107.20     35.42 o 
   0  13  16        2.67      -18.36     45.38 o 
   1  13  16      152.46      199.37     62.25 o 
   2  13  16       32.62       78.37     53.12 o 
   3  13  16       89.25       58.03     37.62 o 
   4  13  16      399.56      306.54     73.26 o 
  -1  -9  17      230.14      207.31     41.74 o 
   0  -9  17      250.42      291.02     47.32 o 
  -3  -8  17        0.88       30.68     19.87 o 
  -2  -8  17      424.99      377.60     38.67 o 
  -1  -8  17       73.24       86.06     28.64 o 
   0  -8  17       11.20       38.31     14.45 o 
   1  -8  17      202.02      249.98     43.47 o 
   2  -8  17        1.73       31.67     21.62 o 
  -4  -7  17      186.35      154.25     21.67 o 
  -3  -7  17        6.91        9.30     13.92 o 
  -2  -7  17       31.44       30.63     13.30 o 
  -1  -7  17      338.01      328.45     26.99 o 
   0  -7  17       31.76       26.49     11.79 o 
   1  -7  17      222.39      224.80     20.42 o 
   2  -7  17      315.49      288.25     23.45 o 
   3  -7  17       15.57       65.20     15.53 o 
   4  -7  17       27.32       37.52     17.23 o 
  -5  -6  17       16.54       38.78     16.67 o 
  -4  -6  17      236.62      224.56     24.95 o 
  -3  -6  17      208.19      205.74     23.41 o 
  -2  -6  17     1203.24      969.78     37.62 o 
  -1  -6  17      335.12      312.10     25.29 o 
   0  -6  17      120.24      154.52     18.94 o 
   1  -6  17       11.36       10.22     11.32 o 
   2  -6  17      135.84      165.18     19.95 o 
   3  -6  17      424.94      423.13     31.21 o 
   4  -6  17        0.33       13.34     12.42 o 
   5  -6  17      245.94      326.44     53.95 o 
  -6  -5  17      544.39      471.91    108.25 o 
  -5  -5  17      356.30      387.78     56.43 o 
  -4  -5  17       10.47       64.91     14.58 o 
  -3  -5  17      363.63      291.59     22.67 o 
  -2  -5  17      224.28      209.32     17.82 o 
  -1  -5  17     1221.03     1263.85     43.28 o 
   0  -5  17      909.71      904.18     34.89 o 
   1  -5  17      546.67      486.56     24.99 o 
   2  -5  17      429.19      400.49     28.45 o 
   3  -5  17       37.84       49.11     19.19 o 
   4  -5  17       22.00       26.08     13.24 o 
   5  -5  17       41.75       42.77     13.31 o 
  -6  -4  17        0.16        3.51     26.17 o 
  -5  -4  17       86.22      126.51     22.15 o 
  -4  -4  17      724.39      667.46     30.20 o 
  -3  -4  17      122.51       93.00     15.18 o 
  -2  -4  17     1122.69     1033.74     33.52 o 
  -1  -4  17       90.61       82.63     12.31 o 
   0  -4  17      242.36      249.13     20.39 o 
   1  -4  17      306.06      346.72     26.81 o 
   2  -4  17      184.10      181.40     21.63 o 
   3  -4  17      815.00      898.82     44.66 o 
   4  -4  17       48.99       34.98     12.59 o 
   5  -4  17      194.65      150.14     16.49 o 
   6  -4  17      136.40      174.88     19.52 o 
  -6  -3  17       34.77       20.44     16.41 o 
  -5  -3  17      442.63      484.05     31.76 o 
  -4  -3  17        4.92       15.42     13.50 o 
  -3  -3  17      468.52      514.07     25.11 o 
  -2  -3  17      979.06     1309.01     73.27 o 
  -1  -3  17      547.45      484.95     20.99 o 
   0  -3  17     1819.87     1746.39     46.21 o 
   1  -3  17       47.46       58.97     12.85 o 
   2  -3  17      818.94      772.66     35.93 o 
   3  -3  17      241.58      288.08     25.56 o 
   4  -3  17      199.68      228.32     24.00 o 
   5  -3  17      128.01      147.26     19.04 o 
   6  -3  17      218.68      205.87     18.07 o 
  -6  -2  17       32.83       52.70     21.62 o 
  -5  -2  17       49.72       49.57     19.72 o 
  -4  -2  17        4.05        1.39     10.08 o 
  -3  -2  17      204.18      216.25     16.67 o 
  -2  -2  17        3.12        6.40      8.56 o 
  -1  -2  17       30.46       28.85      8.63 o 
   0  -2  17      554.75      905.70     72.43 o 
   1  -2  17      787.55      722.78     35.00 o 
   2  -2  17       14.57       58.39     11.75 o 
   3  -2  17      905.83     1003.23     31.39 o 
   4  -2  17       18.93       24.55      9.78 o 
   5  -2  17      101.78      129.28     14.60 o 
   6  -2  17       33.22       47.71     13.72 o 
   7  -2  17      248.77      219.29     25.52 o 
  -7  -1  17      113.83      103.61     41.66 o 
  -6  -1  17      233.20      212.60     29.21 o 
  -5  -1  17       25.20       22.70     17.28 o 
  -4  -1  17      129.54      121.91     47.15 o 
  -3  -1  17      271.66      286.10     29.05 o 
  -2  -1  17     1341.36     1170.46     33.80 o 
  -1  -1  17      509.89      567.12     21.56 o 
   0  -1  17      771.69      680.21     26.77 o 
   1  -1  17      825.52     1124.93     76.38 o 
   2  -1  17      817.44      808.51     24.05 o 
   3  -1  17       15.35        2.29      7.81 o 
   4  -1  17       22.24       44.65     11.82 o 
   5  -1  17      548.28      556.19     23.47 o 
   6  -1  17       12.43       38.25     13.04 o 
   7  -1  17       70.47      102.20     18.24 o 
  -7   0  17      138.86       93.87     41.18 o 
  -6   0  17       10.67       29.35     35.98 o 
  -5   0  17       74.75       65.40     19.70 o 
  -4   0  17        0.02       20.95     32.10 o 
  -3   0  17     1251.97     1335.61     78.28 o 
  -2   0  17      163.20      214.46     16.77 o 
  -1   0  17      808.34      932.53     28.36 o 
   0   0  17        3.68        0.67      8.73 o 
   1   0  17      587.37      602.53     21.66 o 
   2   0  17      567.81      532.61     18.84 o 
   3   0  17      711.27      683.85     22.08 o 
   4   0  17      508.98      496.05     19.41 o 
   5   0  17       30.16       35.32     10.20 o 
   6   0  17       85.58       94.06     15.66 o 
   7   0  17      224.22      246.87     36.05 o 
   8   0  17      164.31      208.50     26.18 o 
  -7   1  17       89.60      151.86     47.00 o 
  -6   1  17      658.37      610.11     70.92 o 
  -5   1  17       82.06       94.18     38.34 o 
  -4   1  17       25.99       35.33     30.33 o 
  -3   1  17       46.79       31.54     14.67 o 
  -2   1  17     1106.12      925.03     45.83 o 
  -1   1  17     1683.43     1751.26     44.05 o 
   0   1  17      251.51      260.10     47.85 o 
   1   1  17     2396.84     2199.53     52.73 o 
   2   1  17      407.60      402.62     16.57 o 
   3   1  17       97.40       92.56     10.87 o 
   4   1  17      449.40      452.61     18.42 o 
   5   1  17      684.77      793.90     26.84 o 
   6   1  17      215.89      252.99     21.77 o 
   7   1  17      426.76      461.09     29.28 o 
   8   1  17       21.21       73.75     23.32 o 
  -7   2  17      155.34      103.69     44.05 o 
  -6   2  17        2.62       39.55     32.36 o 
  -5   2  17      402.49      463.21     59.80 o 
  -4   2  17       15.28       10.29     28.12 o 
  -3   2  17      528.25      613.34     59.11 o 
  -2   2  17       43.87      134.20     35.65 o 
  -1   2  17      154.39      173.57     16.73 o 
   0   2  17       28.67       29.05      8.85 o 
   1   2  17      163.63      169.63     12.12 o 
   2   2  17     3668.94     3626.94     72.32 o 
   3   2  17       59.03       68.02     10.00 o 
   4   2  17     1115.07     1174.42     31.25 o 
   5   2  17      175.48      172.27     18.84 o 
   6   2  17        6.24       13.95     12.63 o 
   7   2  17      538.70      522.83     39.10 o 
   8   2  17       92.78      100.34     20.87 o 
  -6   3  17      228.62      268.35     49.87 o 
  -5   3  17      101.81       54.60     35.29 o 
  -4   3  17       10.36       34.34     30.33 o 
  -3   3  17      360.95      349.52     34.85 o 
  -2   3  17      950.32     1039.40     54.39 o 
  -1   3  17     1019.57      976.27     51.19 o 
   0   3  17      241.72      233.40     21.82 o 
   1   3  17      897.32      889.37     24.28 o 
   2   3  17       44.54       54.43      8.81 o 
   3   3  17      414.45      357.42     18.40 o 
   4   3  17      309.69      368.89     23.20 o 
   5   3  17      652.88      626.27     37.79 o 
   6   3  17      130.01      184.23     18.81 o 
   7   3  17        1.14       29.84     13.39 o 
   8   3  17        9.95       54.80     16.97 o 
  -6   4  17       31.45       40.53     30.17 o 
  -5   4  17      193.85      258.30     49.67 o 
  -4   4  17       29.71       35.29     30.54 o 
  -3   4  17       36.80       33.86     21.41 o 
  -2   4  17      118.19      125.32     29.08 o 
  -1   4  17      605.92      648.95     42.75 o 
   0   4  17      408.96      408.27     36.27 o 
   1   4  17     1480.00     1780.10    141.42 o 
   2   4  17     2298.97     1871.86     45.10 o 
   3   4  17       21.64       37.30     11.09 o 
   4   4  17      182.52      183.37     17.51 o 
   5   4  17       27.88       22.96     11.70 o 
   6   4  17        3.42       60.97     13.10 o 
   7   4  17      291.54      282.23     22.98 o 
   8   4  17        1.07       27.36     19.69 o 
  -6   5  17       87.48       83.72     29.84 o 
  -5   5  17       12.82       41.15     28.26 o 
  -4   5  17      140.82      135.97     28.51 o 
  -3   5  17      152.81      188.83     30.95 o 
  -2   5  17       15.42       50.49     21.57 o 
  -1   5  17      812.05      687.82     44.71 o 
   0   5  17      517.40      490.73     38.60 o 
   1   5  17       39.89       63.12     14.89 o 
   2   5  17      398.35      442.50     27.45 o 
   3   5  17       43.85       92.52     17.86 o 
   4   5  17      103.89       86.82     14.09 o 
   5   5  17       81.33       78.41     14.54 o 
   6   5  17       96.01       80.61     15.43 o 
   7   5  17       10.57       21.42     15.07 o 
   8   5  17       66.39      104.75     50.75 o 
  -5   6  17        5.10        3.51     22.48 o 
  -4   6  17       27.86       54.95     24.81 o 
  -3   6  17       15.58       -2.08     20.87 o 
  -2   6  17      236.97      250.32     33.38 o 
  -1   6  17      273.35      241.67     31.75 o 
   0   6  17      366.55      444.98     39.68 o 
   1   6  17      331.73      367.52     36.06 o 
   2   6  17     1087.75      985.38     49.31 o 
   3   6  17       98.51      111.21     18.67 o 
   4   6  17        2.50        3.07     11.16 o 
   5   6  17      248.83      323.57     50.67 o 
   6   6  17       15.02       22.07     14.83 o 
   7   6  17       51.70       60.49     14.65 o 
   8   6  17      622.76      592.82     34.39 o 
  -5   7  17      280.36      228.86     35.67 o 
  -4   7  17       13.59       40.39     24.32 o 
  -3   7  17       95.09      109.50     27.79 o 
  -2   7  17      379.61      436.96     58.16 o 
  -1   7  17      258.40      318.72     47.15 o 
   0   7  17     1052.75      882.93     51.14 o 
   1   7  17      139.45      125.19     27.04 o 
   2   7  17       89.81      111.48     25.51 o 
   3   7  17       14.69       44.34     15.10 o 
   4   7  17      182.23      163.89     27.07 o 
   5   7  17       65.06       69.09     21.19 o 
   6   7  17       23.06       36.57     14.17 o 
   7   7  17      287.88      263.17     47.26 o 
   8   7  17        1.10       57.87     17.68 o 
  -5   8  17        7.08       -4.63     24.94 o 
  -4   8  17      232.10      164.90     33.41 o 
  -3   8  17        2.93       -6.98     22.14 o 
  -2   8  17       82.24      117.84     28.22 o 
  -1   8  17       99.44      111.06     22.63 o 
   0   8  17      169.29      212.29     25.42 o 
   1   8  17     2319.70     2206.20     91.41 o 
   2   8  17      133.25      111.36     26.22 o 
   3   8  17     1857.87     1575.34    105.82 o 
   4   8  17       23.69       45.06     19.84 o 
   5   8  17       14.09       28.05     20.60 o 
   6   8  17       60.27       61.14     16.79 o 
   7   8  17      450.62      521.95     43.56 o 
   8   8  17      559.96      600.07     63.57 o 
  -4   9  17       23.80       23.06     27.54 o 
  -3   9  17      752.94      618.73     49.50 o 
  -2   9  17      299.33      327.99     39.27 o 
  -1   9  17      304.27      368.08     40.02 o 
   0   9  17      163.92      168.31     27.44 o 
   1   9  17        6.88       32.17     40.98 o 
   2   9  17      543.86      593.61     64.06 o 
   3   9  17      138.14      140.33     43.56 o 
   4   9  17     1048.10      883.88     77.58 o 
   5   9  17      131.20      134.67     26.13 o 
   6   9  17      653.04      678.55     97.46 o 
   7   9  17       75.28       89.52     19.20 o 
  -3  10  17       98.97       73.00     30.53 o 
  -2  10  17       33.18        9.08     25.33 o 
  -1  10  17      106.51       74.22     27.36 o 
   0  10  17        0.07       29.54     37.78 o 
   1  10  17     1990.44     1940.76    128.47 o 
   2  10  17      259.86      142.36     46.55 o 
   3  10  17      684.17      654.35     74.68 o 
   4  10  17       25.30       52.21     37.15 o 
   5  10  17       30.09      110.03     38.87 o 
   6  10  17       72.41       96.38     35.39 o 
   7  10  17      132.32      142.44     33.51 o 
  -2  11  17        8.85      -30.19     38.53 o 
  -1  11  17       59.62       57.96     47.57 o 
   0  11  17        3.46        0.13     41.06 o 
   1  11  17        1.03       -1.85     39.12 o 
   2  11  17      218.53      267.08     59.31 o 
   3  11  17       72.72       97.25     45.19 o 
   4  11  17      299.09      273.24     57.35 o 
   5  11  17      335.87      371.05     60.28 o 
   6  11  17       63.15      145.39     42.08 o 
  -1  12  17       14.03       -8.61     44.08 o 
   0  12  17      102.85       46.04     45.78 o 
   1  12  17      317.46      424.96     74.73 o 
   2  12  17      349.24      427.06     70.40 o 
   3  12  17       98.76      141.68     50.52 o 
   4  12  17      199.43      125.40     47.42 o 
   5  12  17        9.40      111.35     40.79 o 
   1  13  17       14.50       40.69     48.62 o 
   2  13  17        0.40       -6.93     43.44 o 
   3  13  17      151.20      177.64     55.99 o 
  -2  -8  18        2.51       -9.54     22.09 o 
  -1  -8  18        5.99       26.15     23.57 o 
   0  -8  18      211.25      169.45     39.29 o 
   1  -8  18      325.69      286.36     64.83 o 
  -4  -7  18      131.08      138.05     28.01 o 
  -3  -7  18      494.12      529.02     34.01 o 
  -2  -7  18       44.96       36.02     16.23 o 
  -1  -7  18      486.63      398.22     48.19 o 
   0  -7  18       25.24       36.04     13.15 o 
   1  -7  18       25.45       29.28     11.28 o 
   2  -7  18      211.84      218.69     25.58 o 
   3  -7  18       99.65       97.24     20.86 o 
  -5  -6  18        8.09        3.98     30.69 o 
  -4  -6  18       68.92       70.11     18.70 o 
  -3  -6  18       13.26        2.95     13.12 o 
  -2  -6  18      108.43      110.86     19.04 o 
  -1  -6  18      459.73      461.36     30.30 o 
   0  -6  18      248.64      324.85     26.48 o 
   1  -6  18      338.90      353.92     39.91 o 
   2  -6  18        2.03       45.16     12.91 o 
   3  -6  18       52.11       67.46     14.92 o 
   4  -6  18       95.03      124.17     32.25 o 
  -5  -5  18      145.46      188.33     24.51 o 
  -4  -5  18      266.88      318.64     24.97 o 
  -3  -5  18       34.60       39.93     14.40 o 
  -2  -5  18      453.47      453.35     24.00 o 
  -1  -5  18        4.63       12.77     12.11 o 
   0  -5  18       93.21       57.17     14.32 o 
   1  -5  18      183.69      174.45     19.22 o 
   2  -5  18      253.55      277.12     50.00 o 
   3  -5  18       68.51       66.48     20.08 o 
   4  -5  18       50.87       73.60     15.49 o 
   5  -5  18       10.14      121.83     57.51 o 
  -6  -4  18      132.05      113.94     26.33 o 
  -5  -4  18       27.64       86.00     20.03 o 
  -4  -4  18       36.48       21.10     13.69 o 
  -3  -4  18        5.50       19.24     12.12 o 
  -2  -4  18      612.07      586.84     24.84 o 
  -1  -4  18     1035.65      955.42     36.17 o 
   0  -4  18       36.33       36.87     12.89 o 
   1  -4  18      181.61      264.10     24.78 o 
   2  -4  18       50.66       54.61     16.30 o 
   3  -4  18      260.30      278.42     30.14 o 
   4  -4  18       56.59       98.68     15.82 o 
   5  -4  18      131.53      160.56     18.63 o 
  -6  -3  18        8.03      -11.25     16.64 o 
  -5  -3  18        2.17        1.06     15.37 o 
  -4  -3  18      396.22      428.87     25.84 o 
  -3  -3  18       45.95       44.60     12.97 o 
  -2  -3  18      353.90      338.84     20.78 o 
  -1  -3  18       57.91       99.62     15.26 o 
   0  -3  18      104.42      110.87     21.81 o 
   1  -3  18        7.74       11.30     12.84 o 
   2  -3  18       24.74       44.20     17.49 o 
   3  -3  18      292.77      286.27     22.26 o 
   4  -3  18       11.63       11.37     11.96 o 
   5  -3  18      209.29      214.67     18.55 o 
   6  -3  18       58.49       46.32     16.70 o 
  -6  -2  18        0.34       14.18     38.79 o 
  -5  -2  18      285.02      262.38     41.63 o 
  -4  -2  18      111.90      109.18     31.28 o 
  -3  -2  18       14.47       19.84     11.34 o 
  -2  -2  18      141.41      142.80     13.85 o 
  -1  -2  18     1808.37     1975.54     51.01 o 
   0  -2  18      935.35      885.24     29.39 o 
   1  -2  18      142.88      195.72     22.64 o 
   2  -2  18      237.33      256.44     20.43 o 
   3  -2  18      116.62      169.72     15.07 o 
   4  -2  18      142.03      164.61     22.81 o 
   5  -2  18       45.46       70.69     16.59 o 
   6  -2  18      316.70      308.07     23.74 o 
   7  -2  18      239.86      236.31     26.63 o 
  -6  -1  18        0.17        2.40     18.28 o 
  -5  -1  18      302.01      343.95     34.18 o 
  -4  -1  18      772.41      688.54     41.50 o 
  -3  -1  18      403.88      471.10     30.58 o 
  -2  -1  18     1485.82     1406.53     39.40 o 
  -1  -1  18       70.50      101.64     12.56 o 
   0  -1  18       65.30      117.19     14.66 o 
   1  -1  18      123.02      130.88     15.65 o 
   2  -1  18       15.14       30.07      9.29 o 
   3  -1  18      927.51     1011.40     31.88 o 
   4  -1  18       58.70       61.29     11.81 o 
   5  -1  18      227.40      236.49     18.38 o 
   6  -1  18       28.12      113.41     16.48 o 
   7  -1  18      126.46      163.14     24.21 o 
  -6   0  18       12.98       -2.29     32.74 o 
  -5   0  18       91.77       66.38     38.51 o 
  -4   0  18       14.38       33.22     17.33 o 
  -3   0  18      343.53      343.84     30.62 o 
  -2   0  18       92.78      114.97     15.51 o 
  -1   0  18      391.03      323.19     17.67 o 
   0   0  18     1390.97     1391.87     42.68 o 
   1   0  18        0.18       31.94      9.07 o 
   2   0  18       26.73       43.83      9.01 o 
   3   0  18     1033.48     1084.55     30.02 o 
   4   0  18      341.54      350.71     32.53 o 
   5   0  18      455.18      435.84     33.60 o 
   6   0  18      574.02      541.78     29.05 o 
   7   0  18      274.95      263.12     22.98 o 
  -6   1  18       98.38      137.55     45.39 o 
  -5   1  18      583.74      561.01     67.84 o 
  -4   1  18      418.96      487.27     60.60 o 
  -3   1  18      614.69      760.57     71.77 o 
  -2   1  18       27.61       20.67     13.78 o 
  -1   1  18        0.61       24.25      8.74 o 
   0   1  18        4.01       23.10      9.63 o 
   1   1  18      918.01      903.16     28.24 o 
   2   1  18       53.13       99.98     11.80 o 
   3   1  18     1506.17     1576.15     38.41 o 
   4   1  18       38.04       19.71      9.14 o 
   5   1  18       17.66       17.86     10.28 o 
   6   1  18      432.75      463.98     27.02 o 
   7   1  18      312.40      327.72     24.93 o 
  -6   2  18       71.60      110.69     39.58 o 
  -5   2  18        1.25       -3.29     27.86 o 
  -4   2  18       53.62       78.29     36.82 o 
  -3   2  18      573.27      529.79     57.70 o 
  -2   2  18     1017.17      933.16     75.16 o 
  -1   2  18      355.12      385.29     30.92 o 
   0   2  18     1844.24     1717.34     43.75 o 
   1   2  18       14.49       47.51     14.09 o 
   2   2  18       65.82       67.33     12.65 o 
   3   2  18     1204.06     1101.92     29.70 o 
   4   2  18       29.49       78.72     15.13 o 
   5   2  18      862.79      836.85     29.62 o 
   6   2  18       23.60       23.01     12.43 o 
   7   2  18       91.71      141.73     19.01 o 
   8   2  18       26.14       40.59     17.81 o 
  -6   3  18      141.17       95.35     39.41 o 
  -5   3  18      220.26      170.40     46.94 o 
  -4   3  18       21.15       39.70     33.99 o 
  -3   3  18      592.32      519.62     61.86 o 
  -2   3  18      416.85      565.14     52.32 o 
  -1   3  18      106.51      107.33     25.54 o 
   0   3  18      340.54      464.12     27.85 o 
   1   3  18      165.21      156.24     13.05 o 
   2   3  18       57.05       36.11      8.53 o 
   3   3  18      189.34      173.92     13.17 o 
   4   3  18       87.42       99.03     13.34 o 
   5   3  18       15.21       34.93     13.10 o 
   6   3  18      186.43      182.25     19.14 o 
   7   3  18        0.71        0.33     12.01 o 
   8   3  18      362.66      335.13     30.18 o 
  -6   4  18      327.90      266.98     52.28 o 
  -5   4  18       70.50      112.30     38.12 o 
  -4   4  18       14.09      -13.34     27.62 o 
  -3   4  18        0.95        8.84     20.28 o 
  -2   4  18     1452.32     1250.12     62.27 o 
  -1   4  18      337.50      362.81     35.44 o 
   0   4  18      686.51      584.07     40.69 o 
   1   4  18     1337.33     1146.44     61.25 o 
   2   4  18       38.44       40.26     15.03 o 
   3   4  18      276.50      240.33     16.24 o 
   4   4  18      807.20      702.76     29.14 o 
   5   4  18      521.98      469.62     24.96 o 
   6   4  18      210.53      281.32     22.51 o 
   7   4  18       16.56        9.53     19.01 o 
   8   4  18      316.07      305.19     35.78 o 
  -5   5  18       78.10      123.11     39.20 o 
  -4   5  18      540.14      490.35     43.76 o 
  -3   5  18      255.32      279.61     35.58 o 
  -2   5  18      813.79      709.53     46.53 o 
  -1   5  18       19.89       35.42     23.15 o 
   0   5  18       64.89       43.01     22.71 o 
   1   5  18      380.17      453.05     38.92 o 
   2   5  18      521.32      479.01     29.05 o 
   3   5  18       62.44       93.68     18.26 o 
   4   5  18      268.85      281.46     33.91 o 
   5   5  18      511.52      465.61     44.04 o 
   6   5  18       90.63       85.54     16.04 o 
   7   5  18      596.57      508.01     32.23 o 
   8   5  18       36.12       25.44     20.12 o 
  -5   6  18       34.90       44.40     31.89 o 
  -4   6  18       23.50       36.52     25.23 o 
  -3   6  18      179.17      159.26     30.90 o 
  -2   6  18      512.47      533.93     45.24 o 
  -1   6  18      940.94      923.67     59.31 o 
   0   6  18        4.75      -15.28     20.17 o 
   1   6  18      377.60      388.93     37.52 o 
   2   6  18      506.02      605.15     58.41 o 
   3   6  18      862.11      817.04     37.88 o 
   4   6  18     1309.19     1117.32     45.97 o 
   5   6  18      286.77      211.74     61.17 o 
   6   6  18      590.63      571.87     40.36 o 
   7   6  18      119.07      146.99     27.99 o 
   8   6  18       28.44       43.35     22.38 o 
  -5   7  18      313.97      322.23     84.53 o 
  -4   7  18      106.34      134.35     32.27 o 
  -3   7  18        2.05       25.22     24.61 o 
  -2   7  18      248.98      176.32     39.63 o 
  -1   7  18       48.98       23.82     24.61 o 
   0   7  18      266.99      368.84     38.04 o 
   1   7  18       70.55       42.82     26.30 o 
   2   7  18     1484.53     1414.08     67.78 o 
   3   7  18       64.83       66.32     20.58 o 
   4   7  18      571.70      530.00     44.13 o 
   5   7  18       13.79        7.11     27.52 o 
   6   7  18       92.73      121.22     24.44 o 
   7   7  18     1082.48     1042.19     59.59 o 
  -4   8  18       11.61       14.35     46.57 o 
  -3   8  18      511.65      577.27     47.86 o 
  -2   8  18      170.08      199.32     34.10 o 
  -1   8  18     1080.32      975.87     57.02 o 
   0   8  18       68.45       42.80     24.43 o 
   1   8  18        4.50       24.80     22.56 o 
   2   8  18       52.22       -7.73     29.84 o 
   3   8  18      409.82      475.00     61.62 o 
   4   8  18      109.48      130.83     26.35 o 
   5   8  18       33.84       55.91     42.86 o 
   6   8  18        2.50       33.42     15.43 o 
   7   8  18        0.59       31.55     24.87 o 
  -3   9  18      327.75      191.02     36.36 o 
  -2   9  18       14.49        1.50     25.83 o 
  -1   9  18      226.46      178.52     37.66 o 
   0   9  18       83.45       96.75     28.47 o 
   1   9  18       57.67       92.30     41.43 o 
   2   9  18      232.96      291.33     55.10 o 
   3   9  18       79.97      131.77     43.61 o 
   4   9  18        1.16       42.37     33.76 o 
   5   9  18      248.30      295.66     46.02 o 
   6   9  18       14.58       59.16     48.51 o 
   7   9  18      620.81      574.24     46.79 o 
  -3  10  18      111.33       94.20     31.85 o 
  -2  10  18       62.80       57.76     29.45 o 
  -1  10  18      151.56      147.10     33.22 o 
   0  10  18      150.65       42.36     44.59 o 
   1  10  18      453.08      442.33     66.99 o 
   2  10  18       25.77       -0.33     38.01 o 
   3  10  18       31.06       53.05     40.07 o 
   4  10  18      394.08      531.97     68.88 o 
   5  10  18       71.97       79.54     34.99 o 
   6  10  18       33.89       32.26     22.41 o 
  -2  11  18       12.97       11.84     44.30 o 
  -1  11  18       37.27      -22.29     43.04 o 
   0  11  18       77.29       68.73     50.95 o 
   1  11  18      253.58      290.32     59.90 o 
   2  11  18      293.45      313.20     62.35 o 
   3  11  18       51.03        9.56     38.83 o 
   4  11  18        0.99       63.17     39.25 o 
   5  11  18      450.65      369.55     61.71 o 
   6  11  18      359.78      483.73     63.90 o 
   0  12  18      754.51      609.45     85.75 o 
   1  12  18       32.08        5.03     44.47 o 
   2  12  18       19.14       26.00     44.07 o 
   3  12  18      126.25      124.87     50.67 o 
   4  12  18      137.41      218.26     54.06 o 
  -3  -7  19        4.09        0.55     18.31 o 
  -2  -7  19       73.39      138.09     37.09 o 
  -1  -7  19      151.90      204.43     31.88 o 
   0  -7  19      193.65      209.08     49.07 o 
   1  -7  19        6.30       50.82     30.62 o 
   2  -7  19      101.71       85.86     20.41 o 
  -4  -6  19       89.19       69.93     23.99 o 
  -3  -6  19      105.95       66.83     17.97 o 
  -2  -6  19        3.92       10.78     12.92 o 
  -1  -6  19       50.29       74.89     14.83 o 
   0  -6  19      168.04      167.98     19.72 o 
   1  -6  19      241.54      270.19     33.32 o 
   2  -6  19       97.36      125.30     15.27 o 
   3  -6  19      145.93      197.40     25.31 o 
  -4  -5  19      174.09       90.50     19.24 o 
  -3  -5  19       46.09       39.89     15.40 o 
  -2  -5  19       18.24       31.62     12.65 o 
  -1  -5  19        8.76       20.98     12.90 o 
   0  -5  19        5.78       11.07     11.76 o 
   1  -5  19      263.92      253.16     25.03 o 
   2  -5  19       49.74       38.28     11.38 o 
   3  -5  19       18.81       39.00     12.31 o 
   4  -5  19      482.33      451.10     51.37 o 
  -5  -4  19       95.53       78.97     20.61 o 
  -4  -4  19      109.27      106.83     23.69 o 
  -3  -4  19      365.46      382.68     29.74 o 
  -2  -4  19      145.73      162.23     17.11 o 
  -1  -4  19      181.78      182.93     19.27 o 
   0  -4  19       25.37       50.73     13.26 o 
   1  -4  19       27.08       27.87     11.62 o 
   2  -4  19      536.19      502.85     29.69 o 
   3  -4  19       21.07       34.14     12.66 o 
   4  -4  19      270.87      216.66     41.47 o 
   5  -4  19        4.20       27.16     18.36 o 
  -5  -3  19        6.37        3.59     20.77 o 
  -4  -3  19      363.44      344.81     32.07 o 
  -3  -3  19       34.81       29.17     12.87 o 
  -2  -3  19        6.71       20.18     10.95 o 
  -1  -3  19      264.84      370.74     24.37 o 
   0  -3  19      165.42      175.69     18.80 o 
   1  -3  19     1089.16     1148.99     46.98 o 
   2  -3  19       10.40       12.17     11.24 o 
   3  -3  19       89.49       99.66     16.24 o 
   4  -3  19       35.82       68.47     13.87 o 
   5  -3  19      427.11      378.60     69.36 o 
   6  -3  19       64.24       52.13     15.51 o 
  -6  -2  19        8.05       -3.10     19.84 o 
  -5  -2  19      245.10      161.29     28.52 o 
  -4  -2  19      131.16      148.55     25.48 o 
  -3  -2  19     1186.99     1289.78     43.36 o 
  -2  -2  19      307.04      366.08     19.89 o 
  -1  -2  19      491.55      666.61     29.70 o 
   0  -2  19      329.68      361.42     22.69 o 
   1  -2  19      811.27      759.67     36.04 o 
   2  -2  19      939.24      961.04     35.53 o 
   3  -2  19      273.16      305.28     23.00 o 
   4  -2  19      580.46      544.30     23.64 o 
   5  -2  19       60.50       70.46     13.14 o 
   6  -2  19      192.50      182.95     33.66 o 
  -6  -1  19      312.40      246.46     53.38 o 
  -5  -1  19       21.97       39.30     19.13 o 
  -4  -1  19      103.48       78.08     21.92 o 
  -3  -1  19       13.77        6.86     15.77 o 
  -2  -1  19        0.28       72.34     35.73 o 
  -1  -1  19      868.52      792.04     27.71 o 
   0  -1  19      132.56      158.37     16.81 o 
   1  -1  19       71.47       73.28     14.02 o 
   2  -1  19       25.25       26.01     11.53 o 
   3  -1  19      214.47      224.53     20.16 o 
   4  -1  19      223.40      263.22     18.60 o 
   5  -1  19      772.78      748.17     28.79 o 
   6  -1  19      789.90      713.08     32.36 o 
  -6   0  19       71.73       43.09     36.18 o 
  -5   0  19      226.52      254.51     52.67 o 
  -4   0  19      287.03      234.98     27.25 o 
  -3   0  19      115.37      106.96     21.50 o 
  -2   0  19     1151.32     1079.13     52.55 o 
  -1   0  19       16.34       34.91     10.14 o 
   0   0  19       75.70       71.71     13.02 o 
   1   0  19      234.77      288.42     20.38 o 
   2   0  19     1022.09     1057.93     29.49 o 
   3   0  19      384.88      410.38     24.39 o 
   4   0  19       89.63      107.96     13.80 o 
   5   0  19       22.41       36.88     11.55 o 
   6   0  19       23.05       19.94     13.30 o 
   7   0  19      198.64      208.03     26.14 o 
  -6   1  19        2.49       31.57     36.79 o 
  -5   1  19      195.32      256.22     51.63 o 
  -4   1  19       12.62       10.35     31.31 o 
  -3   1  19       23.62       20.20     33.45 o 
  -2   1  19       57.25       55.86     19.26 o 
  -1   1  19       46.80       34.26     11.02 o 
   0   1  19      259.69      288.21     23.41 o 
   1   1  19       26.46       54.55     10.71 o 
   2   1  19      166.71      224.92     22.26 o 
   3   1  19      154.29      139.02     12.89 o 
   4   1  19      313.51      279.56     18.98 o 
   5   1  19       49.95       52.21     12.50 o 
   6   1  19      455.89      514.66     36.09 o 
   7   1  19       12.62       48.36     17.43 o 
  -6   2  19       94.01      106.48     42.36 o 
  -5   2  19       60.37      130.36     43.09 o 
  -4   2  19      518.77      595.60     68.96 o 
  -3   2  19      110.76      126.56     37.87 o 
  -2   2  19      113.13      173.95     40.26 o 
  -1   2  19      154.34      128.00     39.45 o 
   0   2  19      185.18      302.63     31.11 o 
   1   2  19       74.53       71.65     10.31 o 
   2   2  19        3.50       13.21      8.23 o 
   3   2  19      126.96      140.95     12.83 o 
   4   2  19      256.26      272.91     16.74 o 
   5   2  19       32.74       31.27     13.12 o 
   6   2  19      154.06      182.39     19.97 o 
   7   2  19       12.05       12.39     15.17 o 
  -6   3  19       24.60      -10.82     30.76 o 
  -5   3  19       49.41       32.04     33.34 o 
  -4   3  19        8.04      -16.90     29.84 o 
  -3   3  19      141.46      128.80     40.59 o 
  -2   3  19      299.47      278.43     48.13 o 
  -1   3  19      103.64      136.77     27.08 o 
   0   3  19     1490.33     1480.94     67.94 o 
   1   3  19      133.82      126.23     18.93 o 
   2   3  19      246.99      229.15     15.71 o 
   3   3  19      616.85      658.20     29.53 o 
   4   3  19      957.37      792.16     27.48 o 
   5   3  19      266.21      376.98     60.96 o 
   6   3  19      165.30      165.77     19.49 o 
   7   3  19       41.81       49.15     15.12 o 
  -5   4  19      120.25      110.70     40.11 o 
  -4   4  19      524.15      555.73     67.02 o 
  -3   4  19      285.91      341.83     52.05 o 
  -2   4  19      209.58      220.72     34.63 o 
  -1   4  19        0.06       23.31     21.98 o 
   0   4  19      375.24      502.87     69.95 o 
   1   4  19      563.38      525.12     29.75 o 
   2   4  19      359.27      385.55     28.46 o 
   3   4  19      269.46      266.27     19.82 o 
   4   4  19      414.10      447.06     25.04 o 
   5   4  19       88.50      115.03     16.96 o 
   6   4  19       84.81       60.32     15.33 o 
   7   4  19       10.45       26.05     14.49 o 
  -5   5  19        7.37        1.78     29.43 o 
  -4   5  19       31.29       63.95     35.47 o 
  -3   5  19        0.75      -20.58     20.58 o 
  -2   5  19      913.52      895.61     63.22 o 
  -1   5  19      114.55      171.87     50.43 o 
   0   5  19      484.12      430.48     40.53 o 
   1   5  19       20.88       31.30     21.31 o 
   2   5  19      165.59      210.21     22.75 o 
   3   5  19      365.91      368.47     31.85 o 
   4   5  19      307.49      653.49     57.58 o 
   5   5  19     1594.37     1388.46     54.86 o 
   6   5  19      192.78      196.44     20.23 o 
   7   5  19       45.86       42.18     17.81 o 
  -5   6  19      278.87      253.77     53.31 o 
  -4   6  19       85.35       83.24     28.92 o 
  -3   6  19      365.67      390.76     41.43 o 
  -2   6  19       11.37       26.39     25.93 o 
  -1   6  19        2.82       -6.20     21.51 o 
   0   6  19       36.56       63.37     52.50 o 
   1   6  19     1197.85     1219.89    102.35 o 
   2   6  19      388.39      470.59     40.70 o 
   3   6  19      220.63      171.95     22.18 o 
   4   6  19       32.27       26.45     19.16 o 
   5   6  19      113.26      150.23     22.59 o 
   6   6  19      253.21      199.60     30.34 o 
   7   6  19       38.65       36.48     19.69 o 
  -4   7  19       76.72       47.69     48.50 o 
  -3   7  19       37.07       25.82     26.77 o 
  -2   7  19      356.88      322.61     39.37 o 
  -1   7  19       56.80       76.79     27.02 o 
   0   7  19      274.03      276.12     35.03 o 
   1   7  19      120.15       94.15     48.06 o 
   2   7  19      158.71      200.51     30.51 o 
   3   7  19      284.36      370.99     37.20 o 
   4   7  19       65.59       54.93     34.88 o 
   5   7  19      420.07      397.36     38.37 o 
   6   7  19       87.42       64.69     23.75 o 
   7   7  19      167.62      170.75     31.92 o 
  -4   8  19      174.54      125.07     31.69 o 
  -3   8  19      145.25      189.94     36.17 o 
  -2   8  19       88.21       44.09     29.47 o 
  -1   8  19       96.74       69.36     30.11 o 
   0   8  19        0.69        2.75     23.43 o 
   1   8  19       23.10       48.66     24.09 o 
   2   8  19      541.32      493.84     77.99 o 
   3   8  19       11.74       18.15     31.38 o 
   4   8  19       50.15       56.21     32.96 o 
   5   8  19      288.16      255.93     64.79 o 
   6   8  19      252.53      301.95     42.36 o 
   7   8  19       58.07       73.34     25.49 o 
  -3   9  19      106.24      117.43     32.39 o 
  -2   9  19       77.24        7.31     28.07 o 
  -1   9  19      161.10      166.66     35.79 o 
   0   9  19      474.11      488.72     47.08 o 
   1   9  19       88.18       72.03     44.89 o 
   2   9  19       18.92      104.31     41.52 o 
   3   9  19      255.40      325.82     56.18 o 
   4   9  19      235.36      281.44     51.47 o 
   5   9  19      111.90      172.40     44.88 o 
   6   9  19      542.86      592.47     47.08 o 
  -2  10  19      271.70      171.65     35.26 o 
  -1  10  19       30.98       21.55     28.32 o 
   0  10  19       92.31      172.18     56.05 o 
   1  10  19      229.36      215.10     57.97 o 
   2  10  19      100.54      120.63     46.77 o 
   3  10  19      170.34      132.76     47.52 o 
   4  10  19       60.77       78.87     41.03 o 
   5  10  19       39.15       72.36     38.03 o 
   6  10  19       68.30      135.55     39.73 o 
  -1  11  19      356.59      454.79     76.05 o 
   0  11  19      156.73      123.19     56.93 o 
   1  11  19       95.60       65.33     48.06 o 
   2  11  19      213.24      220.65     56.70 o 
   3  11  19       71.59       89.23     46.42 o 
   4  11  19      990.22     1120.61     94.68 o 
   5  11  19       26.25      122.47     43.27 o 
   1  12  19       10.36       16.65     46.90 o 
   2  12  19      129.28      145.72     52.99 o 
   3  12  19        2.83       24.84     42.70 o 
  -3  -6  20       10.39       48.51     29.93 o 
  -2  -6  20       48.17       48.49     22.91 o 
  -1  -6  20       22.49       26.49     14.26 o 
   0  -6  20      357.38      362.15     38.87 o 
   1  -6  20        0.30       40.85     22.04 o 
   2  -6  20      299.93      305.26     31.68 o 
  -4  -5  20       18.20       23.24     15.49 o 
  -3  -5  20      147.01      153.90     19.83 o 
  -2  -5  20      155.62      152.70     22.11 o 
  -1  -5  20      238.75      214.91     22.13 o 
   0  -5  20       36.51       43.49     15.21 o 
   1  -5  20       37.59       41.01     13.76 o 
   2  -5  20        9.83       35.25     11.29 o 
   3  -5  20      638.28      752.37     48.01 o 
  -4  -4  20       31.58       21.13     16.93 o 
  -3  -4  20       37.85       25.28     14.33 o 
  -2  -4  20      210.68      172.85     18.54 o 
  -1  -4  20      403.30      398.44     48.13 o 
   0  -4  20     1153.40     1047.02     69.85 o 
   1  -4  20      151.90      153.39     19.03 o 
   2  -4  20      374.82      383.13     26.39 o 
   3  -4  20       48.87       48.96     15.55 o 
   4  -4  20       76.11      110.99     21.86 o 
  -5  -3  20      113.89       81.30     20.78 o 
  -4  -3  20      164.45      161.59     23.38 o 
  -3  -3  20      127.74      123.77     18.13 o 
  -2  -3  20      544.79      499.33     23.93 o 
  -1  -3  20        4.55       10.88     12.07 o 
   0  -3  20       40.48       60.81     14.49 o 
   1  -3  20      346.67      329.47     27.84 o 
   2  -3  20      349.61      477.72     38.07 o 
   3  -3  20      727.88      686.42     31.38 o 
   4  -3  20      246.08      258.90     22.68 o 
   5  -3  20       20.70       57.68     32.02 o 
  -5  -2  20      167.97      183.50     24.34 o 
  -4  -2  20       23.86       14.19     16.63 o 
  -3  -2  20       57.76       92.95     19.66 o 
  -2  -2  20      422.38      404.75     22.70 o 
  -1  -2  20       78.76      107.42     16.46 o 
   0  -2  20      486.49      472.84     25.12 o 
   1  -2  20      704.65      672.51     38.69 o 
   2  -2  20       22.88       30.88     12.05 o 
   3  -2  20        0.48        6.50     11.17 o 
   4  -2  20      333.55      307.40     24.00 o 
   5  -2  20       86.50       98.36     13.88 o 
   6  -2  20      195.48      205.07     21.82 o 
  -5  -1  20       51.71       69.71     39.28 o 
  -4  -1  20       24.64       28.84     19.51 o 
  -3  -1  20      167.33      184.32     55.39 o 
  -2  -1  20       16.52       20.08     11.89 o 
  -1  -1  20       10.72       36.99     11.78 o 
   0  -1  20        5.85       47.35     11.47 o 
   1  -1  20      938.90      933.67     40.64 o 
   2  -1  20      860.26      802.23     34.01 o 
   3  -1  20      232.03      231.38     20.57 o 
   4  -1  20      208.39      203.43     17.27 o 
   5  -1  20      125.46      113.48     15.48 o 
   6  -1  20       72.16       94.45     20.16 o 
  -5   0  20        0.83       29.22     34.43 o 
  -4   0  20       11.63       -8.67     31.44 o 
  -3   0  20      140.41      137.31     24.54 o 
  -2   0  20      116.89      102.41     20.64 o 
  -1   0  20      304.61      276.80     20.33 o 
   0   0  20       42.90       41.45     13.10 o 
   1   0  20      291.57      327.93     22.49 o 
   2   0  20        2.65       59.29     18.74 o 
   3   0  20       47.92       42.92     11.91 o 
   4   0  20        7.85       48.50     11.44 o 
   5   0  20       56.85       43.95     12.24 o 
   6   0  20       34.24       51.87     15.71 o 
  -5   1  20       89.53       97.59     41.03 o 
  -4   1  20      249.31      281.54     52.47 o 
  -3   1  20      242.44      191.58     46.21 o 
  -2   1  20      751.15      762.20     69.61 o 
  -1   1  20      206.09      150.51     40.89 o 
   0   1  20      122.68      140.78     30.24 o 
   1   1  20      315.70      341.02     38.91 o 
   2   1  20     2349.98     2155.52     49.21 o 
   3   1  20      269.27      325.13     19.67 o 
   4   1  20      741.64      710.65     26.92 o 
   5   1  20      196.82      219.36     18.42 o 
   6   1  20        1.15       28.22     24.33 o 
   7   1  20      179.39      230.62     35.91 o 
  -5   2  20        5.79        9.19     33.18 o 
  -4   2  20      301.00      288.54     52.60 o 
  -3   2  20       32.08       66.52     36.71 o 
  -2   2  20       43.37       81.25     36.16 o 
  -1   2  20     1385.84     1220.02     90.71 o 
   0   2  20      394.74      468.56     35.39 o 
   1   2  20     1669.70     1973.64     48.74 o 
   2   2  20       99.89      129.28     12.61 o 
   3   2  20        1.72        2.40      9.78 o 
   4   2  20      170.27      151.58     15.23 o 
   5   2  20      119.26      113.45     17.06 o 
   6   2  20      256.21      283.57     23.58 o 
   7   2  20        0.43       49.94     28.06 o 
  -5   3  20      169.93      210.47     48.99 o 
  -4   3  20      364.58      477.97     64.73 o 
  -3   3  20      207.11      219.14     47.74 o 
  -2   3  20       10.68       42.99     32.67 o 
  -1   3  20       34.87       55.98     35.90 o 
   0   3  20      125.56      166.81     29.17 o 
   1   3  20      254.27      273.32     24.74 o 
   2   3  20     1862.90     1852.64     53.60 o 
   3   3  20     1142.15     1028.72     34.64 o 
   4   3  20      301.39      321.07     19.84 o 
   5   3  20       87.43      143.25     19.16 o 
   6   3  20       17.59       37.79     14.39 o 
   7   3  20      125.77      142.78     23.40 o 
  -5   4  20        2.62       23.01     26.37 o 
  -4   4  20       38.69       -1.20     32.73 o 
  -3   4  20       31.22       28.15     32.80 o 
  -2   4  20       69.15       53.55     34.43 o 
  -1   4  20      334.24      399.03     38.36 o 
   0   4  20      438.31      492.28     41.49 o 
   1   4  20      222.50      209.33     29.84 o 
   2   4  20       29.45       74.98     26.67 o 
   3   4  20      254.08      301.44     26.13 o 
   4   4  20      561.47      523.54     26.06 o 
   5   4  20      247.97      242.43     26.48 o 
   6   4  20      152.34      159.76     19.50 o 
   7   4  20       34.71       54.72     18.97 o 
  -5   5  20      518.02      505.79     66.33 o 
  -4   5  20       30.25       41.98     37.82 o 
  -3   5  20        0.79      -11.55     31.62 o 
  -2   5  20        0.68       -3.97     22.26 o 
  -1   5  20      234.28      213.85     32.21 o 
   0   5  20      527.19      605.52     44.65 o 
   1   5  20      703.84      712.13     67.70 o 
   2   5  20     1555.51     1442.75     84.87 o 
   3   5  20     1116.49     1056.75     44.81 o 
   4   5  20        1.04       17.46     14.17 o 
   5   5  20      132.25      148.62     22.82 o 
   6   5  20        9.37       78.91     18.76 o 
   7   5  20        2.25       23.50     19.99 o 
  -4   6  20       13.61       -7.54     28.05 o 
  -3   6  20      157.80      120.57     32.48 o 
  -2   6  20       10.77        2.34     23.90 o 
  -1   6  20        7.42       -3.81     22.85 o 
   0   6  20      444.40      364.85     38.79 o 
   1   6  20       67.96       53.72     25.86 o 
   2   6  20        2.76       31.33     21.04 o 
   3   6  20      257.29      251.55     25.09 o 
   4   6  20        3.77       13.16     15.56 o 
   5   6  20       71.01       71.92     18.52 o 
   6   6  20      310.22      265.25     51.81 o 
   7   6  20       10.00       51.34     33.11 o 
  -4   7  20       73.49      106.65     31.80 o 
  -3   7  20      116.29       89.77     30.06 o 
  -2   7  20      121.57      139.74     32.46 o 
  -1   7  20        0.90       10.18     26.27 o 
   0   7  20        4.12       44.25     24.49 o 
   1   7  20      934.19      853.90     52.62 o 
   2   7  20       68.83       49.63     24.49 o 
   3   7  20      185.77      185.97     30.87 o 
   4   7  20     1196.92      998.27     54.43 o 
   5   7  20        0.03       23.40     24.89 o 
   6   7  20        5.07       67.94     22.21 o 
   7   7  20       37.66      138.18     39.15 o 
  -3   8  20       36.43       54.14     30.54 o 
  -2   8  20      181.04      197.89     36.72 o 
  -1   8  20       92.84      105.55     32.17 o 
   0   8  20      454.45      446.12     44.06 o 
   1   8  20      115.14       58.31     26.51 o 
   2   8  20      215.40      292.29     38.01 o 
   3   8  20       80.79       88.69     38.85 o 
   4   8  20      392.31      486.24     62.70 o 
   5   8  20      190.60      198.09     30.67 o 
   6   8  20      164.70      156.12     28.67 o 
  -2   9  20        0.62       32.96     36.32 o 
  -1   9  20       29.04       25.51     27.80 o 
   0   9  20      144.36      115.54     32.66 o 
   1   9  20      581.31      460.48     68.98 o 
   2   9  20      564.63      500.20     68.70 o 
   3   9  20      286.79      311.50     56.16 o 
   4   9  20      199.93      137.33     42.75 o 
   5   9  20        9.13       28.76     27.35 o 
   6   9  20      186.21      217.30     38.51 o 
  -2  10  20      722.81      742.51     90.81 o 
  -1  10  20      169.03      118.77     34.28 o 
   0  10  20      382.99      403.84     71.69 o 
   1  10  20       98.59      111.22     53.02 o 
   2  10  20      122.59      144.10     50.94 o 
   3  10  20      423.05      497.96     70.78 o 
   4  10  20      314.46      288.71     55.14 o 
   5  10  20      636.15      690.31     70.06 o 
   0  11  20      528.43      542.27     82.59 o 
   1  11  20      326.75      318.48     66.91 o 
   2  11  20      363.46      256.44     57.72 o 
   3  11  20       51.43       32.74     41.35 o 
   4  11  20       39.82      117.39     44.99 o 
  -1  -6  21        0.00      -17.31     18.85 o 
   0  -6  21       63.76       56.84     23.07 o 
  -3  -5  21        1.39       -3.09     16.47 o 
  -2  -5  21        7.68       21.82     14.89 o 
  -1  -5  21      325.66      340.79     47.85 o 
   0  -5  21       70.38      111.22     17.52 o 
   1  -5  21      531.72      481.50     44.30 o 
   2  -5  21       38.76       43.62     20.42 o 
  -3  -4  21       19.40       19.58     14.66 o 
  -2  -4  21      130.90      127.86     19.64 o 
  -1  -4  21      178.30      126.77     18.75 o 
   0  -4  21        4.70       10.08     12.58 o 
   1  -4  21        0.41       23.22     13.30 o 
   2  -4  21      407.03      411.40     42.18 o 
   3  -4  21      223.54      294.15     28.79 o 
   4  -4  21        1.88       45.32     27.91 o 
  -4  -3  21      161.43      157.80     44.15 o 
  -3  -3  21      232.28      213.29     25.76 o 
  -2  -3  21        6.63       58.91     19.73 o 
  -1  -3  21      480.31      460.59     26.56 o 
   0  -3  21      368.71      429.85     27.89 o 
   1  -3  21        4.02       21.12     13.05 o 
   2  -3  21       20.45       36.77     17.05 o 
   3  -3  21      242.86      223.05     31.21 o 
   4  -3  21      490.43      538.33     34.80 o 
  -4  -2  21       75.76       76.68     19.64 o 
  -3  -2  21      125.89      134.49     24.24 o 
  -2  -2  21      497.96      429.59     24.64 o 
  -1  -2  21      622.98      625.96     29.39 o 
   0  -2  21      121.61      108.69     16.52 o 
   1  -2  21        8.36       27.25     15.18 o 
   2  -2  21       31.69       41.62     13.21 o 
   3  -2  21       55.68       80.79     18.70 o 
   4  -2  21      171.12      167.24     28.11 o 
   5  -2  21        7.53       47.12     20.66 o 
  -5  -1  21       60.58      128.69     45.20 o 
  -4  -1  21        4.07       -6.36     16.96 o 
  -3  -1  21       41.59       20.78     19.49 o 
  -2  -1  21       99.26       97.56     22.76 o 
  -1  -1  21       84.58       49.06     13.93 o 
   0  -1  21      197.42      202.35     19.69 o 
   1  -1  21       99.20      106.85     24.43 o 
   2  -1  21      440.26      447.68     34.99 o 
   3  -1  21       80.01       77.65     15.40 o 
   4  -1  21       36.97       73.82     15.82 o 
   5  -1  21      210.15      207.11     18.45 o 
  -5   0  21      129.33      182.05     50.32 o 
  -4   0  21       46.18       37.89     36.66 o 
  -3   0  21      642.56      611.49     71.48 o 
  -2   0  21       15.70       41.41     18.83 o 
  -1   0  21      449.50      492.68     24.84 o 
   0   0  21       30.59       29.41     11.30 o 
   1   0  21      525.60      557.44     30.20 o 
   2   0  21      168.34      198.92     19.59 o 
   3   0  21      356.35      366.35     24.92 o 
   4   0  21      270.67      252.47     19.10 o 
   5   0  21        1.44       17.27     11.37 o 
   6   0  21       51.06       81.94     18.32 o 
  -5   1  21       76.65       59.20     37.66 o 
  -4   1  21       61.68       57.33     36.02 o 
  -3   1  21       22.85       19.53     35.93 o 
  -2   1  21     1002.16      950.61     80.13 o 
  -1   1  21      141.52      144.02     33.68 o 
   0   1  21      792.04      718.08     53.65 o 
   1   1  21       11.28       16.45     10.99 o 
   2   1  21        3.11       12.11     11.14 o 
   3   1  21       86.73       61.65     12.47 o 
   4   1  21       58.88       58.00     13.03 o 
   5   1  21      365.64      379.84     23.80 o 
   6   1  21       15.40       42.64     17.16 o 
  -5   2  21      339.16      416.87     60.87 o 
  -4   2  21       61.80       46.24     38.86 o 
  -3   2  21      356.74      493.73     64.71 o 
  -2   2  21       19.03       23.07     35.23 o 
  -1   2  21      257.53      204.97     45.73 o 
   0   2  21      143.43      199.06     44.85 o 
   1   2  21     1032.95     1058.34     39.79 o 
   2   2  21      425.76      434.38     20.13 o 
   3   2  21     1001.20     1056.08     43.71 o 
   4   2  21        3.65       28.18     11.36 o 
   5   2  21      111.44      126.22     31.07 o 
   6   2  21      501.40      406.23     28.62 o 
  -5   3  21       17.64        8.40     31.33 o 
  -4   3  21       31.86       40.48     30.19 o 
  -3   3  21      348.22      319.76     54.70 o 
  -2   3  21      848.70      747.35     71.30 o 
  -1   3  21     1037.42     1033.91     84.48 o 
   0   3  21      165.38      292.09     51.53 o 
   1   3  21      528.08      567.10     40.76 o 
   2   3  21        0.63       33.66     14.44 o 
   3   3  21       66.94       73.02     12.46 o 
   4   3  21        2.20        9.23     10.28 o 
   5   3  21      641.05      657.08     30.77 o 
   6   3  21       15.84       16.73     22.56 o 
   7   3  21        7.56       17.31     28.03 o 
  -4   4  21       22.54       -8.03     29.28 o 
  -3   4  21       41.87       36.05     36.13 o 
  -2   4  21      334.52      274.61     50.34 o 
  -1   4  21      174.81      177.82     46.28 o 
   0   4  21       40.00       93.56     24.94 o 
   1   4  21      669.79      717.21     78.07 o 
   2   4  21      593.71      604.66     32.36 o 
   3   4  21       22.13       69.24     17.25 o 
   4   4  21      325.80      353.41     29.45 o 
   5   4  21       39.23       81.50     16.20 o 
   6   4  21      257.61      283.88     41.37 o 
   7   4  21      165.52      204.79     25.69 o 
  -4   5  21      189.09      159.51     46.33 o 
  -3   5  21      148.88      187.65     48.22 o 
  -2   5  21        0.91       -9.34     30.11 o 
  -1   5  21      494.63      446.37     42.87 o 
   0   5  21      108.59       73.51     32.97 o 
   1   5  21      581.73      676.23     63.92 o 
   2   5  21       87.56      123.01     33.66 o 
   3   5  21       40.44       40.48     19.60 o 
   4   5  21      227.17      200.98     28.56 o 
   5   5  21       69.50       83.42     19.90 o 
   6   5  21      118.52      133.58     26.38 o 
   7   5  21       26.80       38.25     28.53 o 
  -4   6  21      107.58      128.55     44.49 o 
  -3   6  21       41.18       32.06     37.19 o 
  -2   6  21      111.72       53.78     29.25 o 
  -1   6  21       14.01       16.57     30.48 o 
   0   6  21      242.92      311.95     44.11 o 
   1   6  21       99.55      126.56     29.12 o 
   2   6  21     1345.86     1233.63     65.00 o 
   3   6  21      536.43      460.72     41.76 o 
   4   6  21       40.58       41.36     17.55 o 
   5   6  21       61.87       83.31     20.08 o 
   6   6  21       31.24       33.60     22.48 o 
  -3   7  21      229.15      192.14     62.60 o 
  -2   7  21      360.48      348.62     43.55 o 
  -1   7  21      706.45      676.71     51.29 o 
   0   7  21       95.74       89.87     29.27 o 
   1   7  21      264.54      275.84     36.90 o 
   2   7  21        6.73       20.99     22.90 o 
   3   7  21        2.00       63.04     30.55 o 
   4   7  21      417.42      346.82     52.91 o 
   5   7  21        1.05       52.06     23.50 o 
   6   7  21      783.94      662.42     47.15 o 
  -3   8  21       33.86       -7.95     26.72 o 
  -2   8  21       39.47       27.22     28.36 o 
  -1   8  21       90.28       59.47     32.25 o 
   0   8  21      272.27      192.85     36.21 o 
   1   8  21      413.20      412.31     45.57 o 
   2   8  21      565.48      571.14     71.69 o 
   3   8  21      332.14      292.77     53.85 o 
   4   8  21       75.97       85.90     34.73 o 
   5   8  21       86.45      108.06     35.30 o 
   6   8  21      144.89      153.64     30.87 o 
  -2   9  21      214.33      126.10     80.26 o 
  -1   9  21      308.78      280.70     41.70 o 
   0   9  21      161.73      106.46     31.76 o 
   1   9  21        5.35       17.97     37.80 o 
   2   9  21       40.54       49.72     40.74 o 
   3   9  21      213.40      229.68     53.08 o 
   4   9  21      196.01      272.45     52.18 o 
   5   9  21        7.09       82.51     34.68 o 
  -1  10  21       15.29       88.00     54.72 o 
   0  10  21      404.00      358.49     66.54 o 
   1  10  21      306.36      340.52     65.98 o 
   2  10  21       19.08       47.98     43.61 o 
   3  10  21      191.80      252.52     54.47 o 
   4  10  21       82.05      111.71     43.07 o 
   1  11  21       50.18       51.93     48.23 o 
   2  11  21        7.26       79.49     43.72 o 
   3  11  21      109.56      125.45     47.77 o 
  -1  -5  22        9.39       21.30     20.81 o 
   0  -5  22        0.81       21.28     21.93 o 
   1  -5  22       66.35       65.42     39.94 o 
  -2  -4  22       25.24       35.88     15.93 o 
  -1  -4  22       57.83       69.63     17.00 o 
   0  -4  22        0.23        4.53     12.66 o 
   1  -4  22       53.85       93.77     20.62 o 
   2  -4  22       32.48       29.74     18.92 o 
  -3  -3  22       15.85        2.40     16.51 o 
  -2  -3  22      389.79      427.13     39.77 o 
  -1  -3  22      120.51      140.49     19.86 o 
   0  -3  22      530.38      501.14     28.62 o 
   1  -3  22      121.63      118.69     24.65 o 
   2  -3  22       50.48       47.97     15.41 o 
   3  -3  22      130.91      145.34     23.10 o 
  -4  -2  22        9.63       -0.66     17.46 o 
  -3  -2  22       38.37       30.43     17.81 o 
  -2  -2  22        8.40       -1.96     18.12 o 
  -1  -2  22       17.09       35.05     14.07 o 
   0  -2  22      174.61      188.38     26.52 o 
   1  -2  22       64.41       36.96     17.32 o 
   2  -2  22        2.89       46.71     14.22 o 
   3  -2  22       57.73       75.26     26.51 o 
   4  -2  22      360.09      376.21     51.50 o 
  -4  -1  22      989.50      893.60     82.18 o 
  -3  -1  22       27.47       -2.45     18.45 o 
  -2  -1  22      603.16      618.41     53.77 o 
  -1  -1  22       74.47       68.83     15.92 o 
   0  -1  22        2.42        9.06     12.51 o 
   1  -1  22      173.97      197.17     38.64 o 
   2  -1  22      154.55      131.21     17.62 o 
   3  -1  22      971.53      993.00     45.41 o 
   4  -1  22        6.04       19.60     13.36 o 
   5  -1  22      146.18      144.94     23.01 o 
  -4   0  22        0.11      -28.19     33.73 o 
  -3   0  22       76.83       54.94     38.51 o 
  -2   0  22        0.80       33.43     36.43 o 
  -1   0  22      575.60      561.59     51.48 o 
   0   0  22       44.06       36.77     13.48 o 
   1   0  22      135.33      220.08     24.09 o 
   2   0  22       69.11       72.10     15.28 o 
   3   0  22      234.54      238.50     28.06 o 
   4   0  22      207.89      161.19     18.94 o 
   5   0  22       24.80       49.06     14.45 o 
  -4   1  22      287.70      294.75     55.55 o 
  -3   1  22      251.23      358.00     58.19 o 
  -2   1  22       97.09      101.55     40.68 o 
  -1   1  22       39.01       13.19     31.38 o 
   0   1  22       32.99       52.42     20.38 o 
   1   1  22       97.89      105.55     15.25 o 
   2   1  22      140.10      128.20     17.30 o 
   3   1  22      268.40      263.93     21.78 o 
   4   1  22       37.88       38.06     12.32 o 
   5   1  22       55.23       37.21     13.82 o 
   6   1  22        0.12       37.71     17.85 o 
  -4   2  22      171.02       90.25     41.76 o 
  -3   2  22       14.25       -0.88     31.18 o 
  -2   2  22        5.24       18.43     32.77 o 
  -1   2  22       19.08       29.15     36.34 o 
   0   2  22       59.72       75.53     37.17 o 
   1   2  22       32.72       39.15     22.28 o 
   2   2  22      267.59      327.79     21.02 o 
   3   2  22       13.00       34.09     11.45 o 
   4   2  22      265.95      245.28     18.85 o 
   5   2  22      144.94      161.12     20.15 o 
   6   2  22       42.21       49.32     27.48 o 
  -4   3  22       22.15       55.69     34.77 o 
  -3   3  22      568.13      521.10     66.29 o 
  -2   3  22       24.76       12.51     33.42 o 
  -1   3  22       16.44       29.62     34.90 o 
   0   3  22      112.04       90.98     39.18 o 
   1   3  22       17.51       55.07     32.21 o 
   2   3  22      149.44      186.50     59.34 o 
   3   3  22       15.45       52.40     16.15 o 
   4   3  22      195.99      227.71     18.75 o 
   5   3  22      287.40      236.02     32.53 o 
   6   3  22        4.55       35.70     21.38 o 
  -4   4  22        7.39       35.24     31.33 o 
  -3   4  22       12.17        4.94     29.10 o 
  -2   4  22      342.99      321.46     55.69 o 
  -1   4  22      152.70      132.32     43.69 o 
   0   4  22      203.21      243.25     32.69 o 
   1   4  22       87.21      122.20     44.22 o 
   2   4  22        3.25       82.55     28.30 o 
   3   4  22      353.87      334.77     28.56 o 
   4   4  22       40.69       42.08     17.05 o 
   5   4  22      834.16      778.06     41.17 o 
   6   4  22        0.80       28.00     18.06 o 
  -3   5  22     1140.60     1287.89    101.92 o 
  -2   5  22        8.30        8.47     36.84 o 
  -1   5  22       96.64       67.16     25.85 o 
   0   5  22      284.83      276.74     40.41 o 
   1   5  22       32.73       89.74     25.38 o 
   2   5  22      626.60      525.10     41.97 o 
   3   5  22        0.35        8.10     26.92 o 
   4   5  22      715.01      649.14     36.75 o 
   5   5  22      216.18      262.57     37.04 o 
   6   5  22      286.48      291.55     29.77 o 
  -3   6  22      144.35      144.32     47.31 o 
  -2   6  22      397.82      488.37     68.32 o 
  -1   6  22      114.98       77.04     29.10 o 
   0   6  22      379.96      476.67     44.65 o 
   1   6  22       13.79       39.37     25.14 o 
   2   6  22        2.69       64.17     24.10 o 
   3   6  22      241.79      247.05     33.38 o 
   4   6  22       74.93       95.23     19.97 o 
   5   6  22      830.97      767.01     55.79 o 
   6   6  22        1.88       27.81     21.36 o 
  -2   7  22      106.32       56.26     31.49 o 
  -1   7  22       17.95       82.04     47.91 o 
   0   7  22       25.89       53.35     27.63 o 
   1   7  22      196.50      210.54     34.34 o 
   2   7  22      252.57      188.96     33.40 o 
   3   7  22       72.79      124.44     43.17 o 
   4   7  22       81.06      175.10     41.50 o 
   5   7  22       10.00       49.81     38.47 o 
   6   7  22      650.45      592.03    127.65 o 
  -2   8  22      123.87      113.79     35.24 o 
  -1   8  22      161.31      149.78     35.24 o 
   0   8  22       74.41      122.76     46.76 o 
   1   8  22       23.24       56.08     27.70 o 
   2   8  22       39.17        9.56     24.08 o 
   3   8  22      395.29      387.34     59.68 o 
   4   8  22      276.43      252.24     47.27 o 
   5   8  22      290.35      314.59     52.38 o 
  -1   9  22        1.36      -17.58     26.39 o 
   0   9  22       25.75       -7.11     25.43 o 
   1   9  22        0.25       76.73     42.36 o 
   2   9  22        1.84       36.23     41.18 o 
   3   9  22       40.63      101.70     40.93 o 
   4   9  22       21.53       92.88     38.03 o 
   5   9  22        0.16       70.90     33.29 o 
   0  10  22      135.03      112.34     51.24 o 
   1  10  22      154.19      152.55     54.12 o 
   2  10  22       14.62       13.42     38.39 o 
   3  10  22       19.76       84.97     44.18 o 
   0  -4  23        2.81       20.16     19.99 o 
  -2  -3  23       25.29       38.29     15.68 o 
  -1  -3  23      184.46      161.70     21.11 o 
   0  -3  23       37.73       35.88     15.18 o 
   1  -3  23      325.81      285.05     29.37 o 
   2  -3  23      119.73      156.08     34.59 o 
  -3  -2  23      348.62      257.20     27.72 o
[truncated: 9,952 more chars]
